# Supplementary material for: Osteometric data of Avian Fauna of Armenia: A baseline for zoologists and archaeozoologists
Source: Data Brief. 2024 Jan 12;52:110059. doi: 10.1016/j.dib.2024.110059 (PMC10828567; doi:10.1016/j.dib.2024.110059)
Supplement: Supplementary file 1 [file mmc1.xlsx]

## Sheet: bird morphometrics
	Bone measurements of bird skeletons from the scientific collections of the Laboratory of Vertebrate Zoology of the Scientific Center of Zoology and Hydroecology NAS Armena
	Order	Anseriformes						IUCN*, RB**
	Family	Anatidae
1	Species	Gadwall Mareca strepera Linnaeus, 1758
	Sexing	Male
	Measurements (mm)	Carpo-Metacarpus	Bp- 13	Did- 8	Gl- 52
		Humerus	Bp- 20	Bd- 13	SC- 7	Gl- 85
		Tibio-Tarsus	Dd- 9	Dip- 14	La- 72	Gl- 75
		Femur	Bd- 9	Bp- 10	Gl- 43	SC- 4	Lm- 42
		Tarso-Metatarsus	Bd- 8	Bp- 8,5	SC- 4	Gl- 39
		Radius	Bd- 10	SC- 5	Gl- 73
		Ulna	SC- 3	Gl- 68
	Location	Surenavan
	Family	Anatidae
2	Species	Gadwall Mareca strepera Linnaeus, 1758
	Sexing	Male
	Measurements (mm)	Carpo-Metacarpus	Bp- 12	Did- 7	Gl- 53
		Humerus	Bp- 14	SC- 6
		Tibio-Tarsus	Dd- 9	Dip- 13	La- 70	Gl- 75
		Femur	Bd- 9	Bp- 10	Gl- 44	SC- 4	Lm- 42
		Tarso-Metatarsus	Bd- 9	Bp- 8	SC- 4	Gl- 38
		Radius	Bd- 4	SC- 3
		Ulna	Did- 10	Gl- 74
		Cranium	Gb- 25	Sbo- 8
	Location	Jrarat
	Family	Anatidae
3	Species	Marbled Teal Marmaronetta angustirostris Ménétriés, 1832						NT, en
	Sexing	Male
	Measurements (mm)	Carpo-Metacarpus	Bp- 9	Did- 6	Gl- 38
		Humerus	Bp- 15	Bd- 10	SC- 5	Gl- 64
		Tibio-Tarsus	Dd- 7	Dip- 10	La- 55	Gl- 60
		Femur	Bd- 7	Bp- 7	Gl- 34	SC- 2	Lm- 33
		Tarso-Metatarsus	Bd- 6	Bp- 6	SC- 3	Gl- 31
		Radius	Bd- 8	SC- 4	Gl- 87
		Ulna	SC- 2	Gl- 52
	Location	Surenavan
	Family	Anatidae
4	Species	Marbled Teal Marmaronetta angustirostris Ménétriés, 1832
	Sexing	Male
	Measurements (mm)	Carpo-Metacarpus	Bp- 10	Did- 9	Gl- 59
		Humerus	Bp- 14	Bd- 10	SC- 5	Gl- 64
		Femur	Bd- 8	Bp- 7	Gl- 34	SC- 3	Lm- 32
		Tarso-Metatarsus	Bd- 6	Bp- 6	SC- 3	Gl- 30
		Cranium	Gb- 21	Sbo- 12	Gl- 77
		Mandible	LS- 7	Gl- 57	Laf- 56
	Location	Tsovak
	Family	Anatidae
5	Species	Northern Pintail Anas acuta Linnaeus, 1758
	Sexing	Male
	Measurements (mm)	Carpo-Metacarpus	Bp- 12	Did- 8	Gl- 53
		Humerus	Bp- 19	Bd- 15	SC- 7	Gl- 85
		Tibio-Tarsus	Dd- 19	Dip- 13	La- 73	Gl- 78
		Femur	Bd- 10	Bp- 10	Gl- 45	SC- 4	Lm- 43
		Tarso-Metatarsus	Bd- 9	Bp- 9	SC- 4	Gl- 41
		Radius	Bd- 10	SC- 5	Gl- 76
		Ulna	SC- 3	Gl- 70
	Location	Armash
	Order	Galliformes
	Family	Phasianidae
6	Species	Caucasian Grouse Lyrurus mlokosiewiczi Taczanowski, 1875						NT, vu
	Sexing	Male
	Measurements (mm)	Carpo-Metacarpus	Bp- 11	Did- 8	Gl- 40
		Humerus	Bp- 19	Bd- 13	SC- 6	Gl- 67
		Tibio-Tarsus	Dd- 9	Dip- 14	La- 87	Gl- 90
		Femur	Bd- 12	Bp- 13	Gl- 70	SC- 5	Lm- 66
		Tarso-Metatarsus	Bd- 10	Bp- 9,5	SC- 4	Gl- 48
		Radius	Bd- 11	SC- 5	Gl- 68
	Location	Kalavan
	Family	Phasianidae
7	Species	Caucasian Grouse Lyrurus mlokosiewiczi Taczanowski, 1875						NT, vu
	Sexing	Male
	Measurements (mm)	Carpo-Metacarpus	Bp- 3	Did- 4	Gl- 38
		Humerus	Bd- 13
		Tibio-Tarsus	Dd- 9	Dip- 11	La- 90	Gl- 92
		Femur	Bd- 11,5	Bp- 13	Gl- 70	SC- 5,5	Lm- 67
		Tarso-Metatarsus	Bd- 10	Bp- 10	SC- 4	Gl- 48
		Ulna	Did- 13	Gl- 71
		Cranium	Gb- 29	Sbo- 10
		Mandible	LS- 4	Gl- 48	Laf- 43
	Location	Yeghipatrush
	Family	Phasianidae
8	Species	Caucasian Grouse Lyrurus mlokosiewiczi Taczanowski, 1875						NT, vu
	Sexing	Male
	Measurements (mm)	Carpo-Metacarpus	Bp- 13	Did- 10	Gl- 45
		Humerus	Bp- 22	Bd- 16,5	SC- 8	Gl- 85
		Tibio-Tarsus	Dd- 9	Dip- 15	La- 97	Gl- 99
		Femur	Bd- 15	Bp- 15	Gl- 82	SC- 7	Lm- 77
		Radius	Bd- 8,5	SC- 3	Gl- 71
		Ulna	Did- 11	Gl- 78
		Cranium	Gb- 32	Sbo- 13	Gl- 67
		Mandible	LS- 13	Gl- 57	Laf- 49
	Location	Katnarat
	Family	Phasianidae
9	Species	Caspian Snowcock Tetraogallus caspius Gmelin, SG, 1784						vu
	Sexing	Male
	Measurements (mm)	Carpo-Metacarpus	Bp- 15	Did- 10	Gl- 51
		Humerus	Bp- 24	Bd- 19	SC- 8	Gl- 86
		Tibio-Tarsus	Dd- 14	Dip- 23	La- 123	Gl- 128
		Femur	Bd- 20	Bp- 22	Gl- 94	SC- 9	Lm- 90
		Tarso-Metatarsus	Bd- 18	Bp- 15	SC- 8	Gl- 66
		Radius	Bd- 17	SC- 7	Gl- 84
		Ulna	SC- 4	Gl- 75
	Location	Rind
	Order	Phoenicopteriformes
	Family	Phoenicopteridae
10	Species	Greater Flamingo Phoenicopterus roseus Pallas, 1811						dd
	Sexing	Male
	Measurements (mm)	Carpo-Metacarpus	Bp- 20	Did- 11	Gl- 109
		Humerus	Bp- 38	Bd- 26	SC- 13	Gl- 232
		Tibio-Tarsus	Dd- 21	Dip- 34	La- 390	Gl- 408
		Femur	Bd- 26	Bp- 27	Gl- 108	SC- 12	Lm- 95
		Tarso-Metatarsus	Bd- 22	Bp- 20	SC- 7	Gl- 365
		Radius	Bd- 20	SC- 9	Gl- 246
		Ulna	SC- 6	Gl- 241
	Location	Karchaghbyur
	Order	Podicipediformes
	Family	Podicipedidae
11	Species	Black-necked Grebe Podiceps nigricollis Brehm, CL, 1831
	Sexing	Male
	Measurements (mm)	Carpo-Metacarpus	Bp- 7	Did- 4	Gl- 30
		Humerus	Bp- 13	Bd- 6	SC- 3	Gl- 69
		Tibio-Tarsus	Dd- 7	Gl- 81
		Femur	Bd- 8	Bp- 8	Gl- 32	SC- 3	Lm- 31
		Tarso-Metatarsus	Bd- 6	Bp- 8	SC- 2,5	Gl- 42
		Radius	Bd- 6	SC- 3	Gl- 84
		Ulna	SC- 2	Gl- 61
	Location	Armash
	Family	Podicipedidae
12	Species	Black-necked Grebe Podiceps nigricollis Brehm, CL, 1831
	Sexing	Male
	Measurements (mm)	Carpo-Metacarpus	Bp- 6	Did- 4	Gl- 32
		Humerus	Bp- 13	Bd- 7	SC- 4	Gl- 70
		Tibio-Tarsus	Gl- 82
		Femur	Bd- 9	Bp- 8	Gl- 33	SC- 3	Lm- 31
		Tarso-Metatarsus	Bd- 6	Bp- 8	SC- 2,5	Gl- 42
		Radius	Bd- 4	SC- 2	Gl- 62,5
		Cranium	Gb- 15	Sbo- 3	Gl- 53
		Mandible	LS- 6	Gl- 42,5	Laf- 42
	Location	Norashen
	Order	Columbiformes
	Family	Columbidae
13	Species	European Turtle Dove Streptopelia turtur Linnaeus, 1758						VU
	Sexing	Male
	Measurements (mm)	Carpo-Metacarpus	Bp- 7	Did- 5	Gl- 26
		Humerus	Bp- 13	Bd- 8	SC- 4	Gl- 35
		Tibio-Tarsus	Dd- 5	Dip- 5	La- 39	Gl- 40
		Femur	Bp- 5,5	SC- 3
		Tarso-Metatarsus	Bd- 6	Bp- 5,5	SC- 2,5	Gl- 24
		Radius	SC- 3	Gl- 42
		Ulna	SC- 2	Gl- 38
	Location	Yeghegnadzor
	Family	Columbidae
14	Species	European Turtle Dove Streptopelia turtur Linnaeus, 1758						VU
	Sexing	Male
	Measurements (mm)	Carpo-Metacarpus	Bp- 7	Did- 5	Gl- 24
		Humerus	Bp- 13	Bd- 8	SC- 4	Gl- 33
		Tibio-Tarsus	Dd- 5	Dip- 5	La- 37	Gl- 39
		Femur	Bd- 5	Bp- 6	Gl- 28	SC- 2	Lm- 26
		Radius	Bd- 3,5	SC- 2	Gl- 35
		Ulna	Did- 4	Gl- 38
		Cranium	Gb- 16	Sbo- 7	Gl- 40
	Location	Yerevan
	Family	Columbidae
15	Species	European Turtle Dove Streptopelia turtur Linnaeus, 1758						VU
	Sexing	Male
	Measurements (mm)	Carpo-Metacarpus	Bp- 11	Did- 6	Gl- 27
		Humerus	Bd- 8
		Tibio-Tarsus	Dd- 6	Dip- 6	La- 40	Gl- 41
		Femur	Bd- 5				Lm-
		Tarso-Metatarsus	Bd- 6	Bp- 6	SC- 2,5	Gl- 24
		Ulna	Did- 3	Gl- 37
		Cranium	Gb- 16	Sbo- 10	Gl- 45
	Location	Ashtarak
	Order	Cuculiformes
	Family	Cuculidae
16	Species	Common Cuckoo Cuculus canorus Linnaeus, 1758
	Sexing	Male
	Measurements (mm)	Carpo-Metacarpus	Did- 6	Bp- 8	Gl- 22
		Humerus	Bd- 9	Bp- 12	SC- 4	Gl- 40
		Tibio-Tarsus	Dd- 4	Dip- 6	Gl- 42	La- 40
		Femur	Bd- 5	Bp- 5	SC- 3	Gl- 29	Lm- 27
		Tarso-Metatarsus	Bd- 6	Bp- 5	SC- 2	Gl- 21
		Radius	Bd- 4	SC- 2	Gl- 39
		Ulna	Did- 6	Gl- 41
		Cranium	Gb- 20	Sbo- 8,5	Gl- 50
		Mandible	LS- 13	Gl- 42	Laf- 40
	Location	Urut
	Family	Cuculidae
17	Species	Common Cuckoo Cuculus canorus Linnaeus, 1758
	Sexing	Female
	Measurements (mm)	Carpo-Metacarpus	Bp- 8	Did- 6	Gl- 22
		Humerus	Bp- 12	Bd- 9	SC- 4	Gl- 40
		Tibio-Tarsus	Dd- 4	Dip- 6	La- 40	Gl- 42
		Femur	Bd- 5	Bp- 5	Gl- 29	SC- 3	Lm- 27
		Tarso-Metatarsus	Bd- 6	Bp- 5	SC- 2	Gl- 21
		Radius	Bd- 4	SC- 2	Gl- 39
		Ulna	Did- 6	Gl- 41
		Cranium	Gb- 21	Sbo- 10	Gl- 51
		Mandible	LS- 13	Gl- 41	Laf- 39
	Location	Tandzut
	Order	Apodiformes
	Family	Apodidae
18	Species	Alpine Swift Tachymarptis melba Linnaeus, 1758
	Sexing	Male
	Measurements (mm)	Carpo-Metacarpus	Bp- 8	Did- 7	Gl- 26
		Humerus	Bp- 8	Bd- 7	SC- 5	Gl- 17
		Tibio-Tarsus	Dd- 3	Dip- 4	La- 30	Gl- 31
		Femur	Bd- 4,5	Bp- 5	Gl- 23	SC- 2,5	Lm- 22,5
		Tarso-Metatarsus	Bd- 4	Bp- 4	SC- 2,5	Gl- 14
		Radius	Bd- 6	SC- 3	Gl- 26
		Ulna	SC- 1	Gl- 23
	Location	Gndevaz
	Family	Apodidae
19	Species	Alpine Swift Tachymarptis melba Linnaeus, 1758
	Sexing	Male
	Measurements (mm)	Radius	Bp- 8	Gl- 26	Did- 7
		Ulna	Did- 2	Gl- 23
		Cranium	Gb- 21	Sbo- 6
	Location	Garni
	Family	Apodidae
20	Species	Common Swift Apus apus Linnaeus, 1758
	Sexing	Male
	Measurements (mm)	Carpo-Metacarpus	Bp- 6	Did- 4	Gl- 20
		Humerus	Bp- 9	Bd- 5	SC- 5	Gl- 11
		Tibio-Tarsus	Dd- 3	Dip- 3	La- 24	Gl- 25
		Femur	Bd- 3	Bp- 3	Gl- 18	SC- 1,5	Lm- 17
		Tarso-Metatarsus	Bp- 3	SC- 1,5
		Radius	Bd- 5	SC- 2	Gl- 21
		Ulna	SC- 1	Gl- 17
	Location	Abovyan
	Family	Apodidae
21	Species	Common Swift Apus apus Linnaeus, 1758
	Sexing	Female
	Measurements (mm)	Femur	Bd- 3	Bp- 3	Gl- 17	SC- 2	Lm- 17
		Cranium	Gb- 17	Sbo- 3	Gl- 31
		Mandible	LS- 1	Gl- 23	Laf- 22
	Location	Yerevan
	Family	Apodidae
22	Species	Common Swift Apus apus Linnaeus, 1758
	Sexing	Male
	Measurements (mm)	Carpo-Metacarpus	Bp- 6	Did- 5	Gl- 21	L- 19
		Humerus	Bp- 5	Bd- 4	SC- 2	Gl- 19
		Tibio-Tarsus	Dd- 3	Dip- 4	La- 25	Gl- 27
		Femur	Bd- 3	Bp- 4	Gl- 18	SC- 1,5	Lm- 17,5
		Cranium	Gb- 15
	Location	Yerevan
	Order	Gruiformes
	Family	Rallidae
23	Species	Common Coot Fulica atra Linnaeus, 1758
	Sexing	Male
	Measurements (mm)	Carpo-Metacarpus	Bp- 8	Did- 5	Gl- 39
		Humerus	Bp- 14	Bd- 10	SC- 5	Gl- 73
		Tibio-Tarsus	Dd- 13	Dip- 12	La- 95	Gl- 102
		Femur	Bd- 10	Bp- 11	Gl- 55	SC- 5	Lm- 52
		Tarso-Metatarsus	Bd- 9	Bp- 9	SC- 3	Gl- 59
		Radius	Bd- 9	SC- 4	Gl- 85
		Ulna	SC- 2	Gl- 82
	Location	Ararat
	Family	Rallidae
24	Species	Common Coot Fulica atra Linnaeus, 1758
	Sexing	Male
	Measurements (mm)	Carpo-Metacarpus	Bp- 8	Did- 6	Gl- 40
		Humerus	Bp- 14	Bd- 10	SC- 5	Gl- 73
		Tibio-Tarsus	Dd- 9	Dip- 14	La- 93	Gl- 100
		Femur	Bd- 10	Bp- 11	Gl- 54	SC- 4	Lm- 51
		Tarso-Metatarsus	Bd- 8	Bp- 9	SC- 3	Gl- 58
		Radius	Bd- 4	SC- 2	Gl- 61
		Ulna	Did- 8
		Mandible	LS- 10	Gl- 57	Laf- 56
	Location	Jrarat
	Family	Rallidae
25	Species	Common Coot Fulica atra Linnaeus, 1758
	Sexing	Male
	Measurements (mm)	Carpo-Metacarpus	Bp- 8	Did- 5	Gl- 42
		Humerus	Bp- 16	Bd- 10	SC- 5	Gl- 76
		Tibio-Tarsus	Dd- 8	Dip- 15	La- 96	Gl- 103
		Femur	Bd- 11	Bp- 11	Gl- 56	SC- 4,5	Lm- 54
		Tarso-Metatarsus	Bd- 9	Bp- 10	SC- 4	Gl- 60
		Radius	Bd- 4,5	SC- 2	Gl- 62
		Ulna	Did- 6	Gl- 66
		Cranium	Gb- 21	Sbo- 7
		Mandible	LS- 7	Gl- 56	Laf- 53
	Location	Hayravank
	Order	Charadriiformes
	Family	Burhinidae
26	Species	Eurasian Stone-curlew Burhinus oedicnemus Linnaeus, 1758
	Sexing	Male
	Measurements (mm)	Carpo-Metacarpus	Bp- 12	Did- 6	Gl- 40
		Humerus	Bp- 18	Bd- 12	SC- 5	Gl- 81
		Tibio-Tarsus	Dd- 8	Dip- 14	La- 95	Gl- 99
		Femur	Bd- 10	Bp- 10	Gl- 50	SC- 4	Lm- 47
		Tarso-Metatarsus	Bd- 8	Bp- 9	SC- 3	Gl- 79
		Radius	Bd- 9	SC- 4	Gl- 90
		Ulna	SC- 3	Gl- 85
	Location	Armavir
	Family	Charadriidae
27	Species	Little Ringed Plover Charadrius dubius Scopoli, 1786
	Sexing	Male
	Measurements (mm)	Carpo-Metacarpus	Bp- 5	Did- 3	Gl- 18
		Humerus	Bp- 8	Bd- 5	SC- 2	Gl- 29
		Tibio-Tarsus	Dd- 2,5	Dip- 5	La- 37	Gl- 38
		Femur	Bd- 3	Bp- 3,5	SC- 1,5	Gl- 26
		Tarso-Metatarsus	Bd- 4	SC- 2	Gl- 32
		Radius	SC- 1	Gl- 31
	Location	Bagaran
	Family	Charadriidae
28	Species	Little Ringed Plover Charadrius dubius Scopoli, 1786
	Sexing	Female
	Measurements (mm)	Carpo-Metacarpus	Bp- 5
		Humerus	Bd- 4,5	Bp- 7	SC- 2	Gl- 29
		Tibio-Tarsus	Dd- 3	Dip- 5	Gl- 39	La- 37
		Femur	Bd- 4	Bp- 4	SC- 1,5	Gl- 20	Lm- 19
		Tarso-Metatarsus	Bd- 3	Bp- 3,5	SC- 1,5	Gl- 25
		Ulna	Did- 3	Gl- 32
		Cranium	Gb- 14	Sbo- 5	Gl- 35
		Mandible	LS- 4	Gl- 27	Laf- 26
	Location	Armavir
	Family	Charadriidae
29	Species	Little Ringed Plover Charadrius dubius Scopoli, 1786
	Sexing	Male
	Measurements (mm)	Carpo-Metacarpus	Did- 3	Bp- 4	Gl- 17
		Humerus	Bd- 4	Bp- 7	SC- 2	Gl- 27
		Tibio-Tarsus	Dd- 3	Dip- 6	Gl- 4,6	La- 39
		Femur	Bd-4	Bp- 3	SC- 1,5	Gl- 19	Lm- 18
		Tarso-Metatarsus	Bd- 3	Bp- 3	SC- 1	Gl- 25
		Ulna	Did- 5	Gl- 33
		Cranium	Gb- 13	Sbo- 5	Gl- 35
	Location	Jrarat
	Family	Scolopacidae
30	Species	Little Stint Calidris minuta Leisler, 1812
	Sexing	Male
	Measurements (mm)	Carpo-Metacarpus	Bp- 5	Did- 2	Gl- 15
		Humerus	Bd- 3	SC- 2	Gl- 24
		Tarso-Metatarsus	Bd- 3	Bp- 3	SC- 1	Gl- 23
		Radius	SC- 1
		Ulna	SC- 0,5	Gl- 25
	Location	Armash
	Family	Scolopacidae
31	Species	Little Stint Calidris minuta Leisler, 1812
	Sexing	Female
	Measurements (mm)	Carpo-Metacarpus	Bp- 4	Did- 2,5	Gl- 15
		Humerus	Bp- 6	Bd- 4	SC- 2	Gl- 23
		Tibio-Tarsus	Dd- 2,5	Dip- 4	La- 33	Gl- 34
		Femur	Bd- 3	Bp- 3	Gl- 16	SC- 1	Lm- 15
		Tarso-Metatarsus	Bd- 2,5	Bp- 3	SC- 1	Gl- 21
		Radius	Bd- 2	SC- 1	Gl- 23,5
		Ulna	Did- 2,5	Gl- 24
		Cranium	Gb- 12	Sbo- 2	Gl- 36
		Mandible	LS- 5	Gl- 26	Laf- 25
	Location	Masis
	Family	Scolopacidae
32	Species	Little Stint Calidris minuta Leisler, 1812
	Sexing	Male
	Measurements (mm)	Carpo-Metacarpus	Bp- 4	Did- 2,5	Gl- 6
		Humerus	Bp- 6	Bd- 4	SC- 2	Gl- 24
		Tibio-Tarsus	Dd- 2,5	Dip- 4	La- 35	Gl- 36
		Femur	Bd- 3	Bp- 3	Gl- 17	SC- 1,5	Lm- 16
		Tarso-Metatarsus	Bd- 3	Bp- 3	SC- 1,5	Gl- 22
		Radius	Bd- 2	SC- 1	Gl- 25
		Ulna	Did- 3	Gl- 26
		Cranium	Gb- 12	Sbo- 2	Gl- 30
	Location	Vardanashen
	Family	Scolopacidae
33	Species	Ruff Calidris pugnax Linnaeus, 1758
	Sexing	Male
	Measurements (mm)	Carpo-Metacarpus	Bp- 7	Did- 4	Gl- 26
		Humerus	Bp- 8	Bd- 7	SC- 3	Gl- 41
		Femur	Bd- 5	Bp- 5	Gl- 23	SC- 2	Lm- 22
		Tarso-Metatarsus	Bd- 4,5	Bp- 5	SC- 2	Gl- 41
		Radius	Bd- 5,5	SC- 3	Gl- 44
		Ulna	SC- 1	Gl- 44
	Location	Armash
	Family	Scolopacidae
34	Species	Ruff Calidris pugnax Linnaeus, 1758
	Sexing	Male
	Measurements (mm)	Carpo-Metacarpus	Bp- 6	Did- 4	Gl- 27
		Humerus	Bp- 9	Bd- 7	SC- 3	Gl- 42
		Tibio-Tarsus	Dd- 4	Dip- 8	La- 57	Gl- 60
		Femur	Bd- 4	Bp- 5	Gl- 28	SC- 2	Lm- 26
		Radius	Bd- 3	SC- 1	Gl- 44
		Ulna	Did- 5	Gl- 46
		Cranium	Gb- 15	Sbo- 3	Gl- 40
	Location	Lchashen
	Family	Scolopacidae
35	Species	Ruff Calidris pugnax Linnaeus, 1758
	Sexing	Male
	Measurements (mm)	Carpo-Metacarpus	Bp- 7	Did- 4	Gl- 33
		Humerus	Bp- 11	Bd- 8	SC- 3,5	Gl- 53
		Tibio-Tarsus	Dd- 5	Dip- 10	La- 70	Gl- 74
		Femur	Bd- 6	Bp- 7	Gl- 37	SC- 3	Lm- 35
		Tarso-Metatarsus	Bd- 5	Bp- 6	SC- 2,5	Gl- 51
		Radius	Bd- 4	SC- 1,5	Gl- 56
		Cranium	Gb- 17	Sbo- 5	Gl- 67
	Location	Karchaghbyur
	Family	Scolopacidae
36	Species	Black-tailed Godwit Limosa limosa Linnaeus, 1758						NT,vu
	Sexing	Male
	Measurements (mm)	Carpo-Metacarpus	Bp- 9	Did- 5	Gl- 37
		Humerus	Bp- 14	Bd- 10	SC- 4	Gl- 64
		Tibio-Tarsus	Dd- 6	Dip- 11	La- 97	Gl- 99
		Femur	Bd- 8	Bp- 8	Gl- 42	SC- 3	Lm- 39
		Tarso-Metatarsus	Bd- 6	Bp- 7	SC- 3	Gl- 82
		Radius	Bd- 8	SC- 3	Gl- 69
		Ulna	SC- 2	Gl- 67
	Location	Armash
	Family	Scolopacidae
37	Species	Black-tailed Godwit Limosa limosa Linnaeus, 1758						NT,vu
	Sexing	Male
	Measurements (mm)	Carpo-Metacarpus	Bp- 8	Did- 5	Gl- 37
		Humerus	Bp- 15	Bd- 9	SC- 4	Gl- 64
		Tibio-Tarsus	Dd- 6	Dip- 11	La- 97	Gl- 100
		Femur	Bd- 8	Bp- 8	Gl- 42	SC- 3	Lm- 39
		Tarso-Metatarsus	Bd- 8	Bp- 8	SC- 3	Gl- 80
		Ulna	Did- 7	Gl- 70
		Cranium	Gb- 17	Sbo- 12	Gl- 102
	Location	Norashen
	Family	Scolopacidae
38	Species	Green Sandpiper Tringa ochropus Linnaeus, 1758
	Sexing	Male
	Measurements (mm)	Carpo-Metacarpus	Bp- 6	Did- 3	Gl- 24
		Humerus	Bp- 8	Bd- 6	SC- 3	Gl- 36
		Femur	SC- 2
		Tarso-Metatarsus	Bd- 3	Bp- 4	SC- 2,5	Gl- 36
		Radius	Bd- 5	SC- 3	Gl- 40
		Ulna	SC- 1	Gl- 38
	Location	Armash
	Family	Scolopacidae
39	Species	Green Sandpiper Tringa ochropus Linnaeus, 1758
	Sexing	Male
	Measurements (mm)	Carpo-Metacarpus	Bp- 6
		Humerus	Bp- 9	Bd- 6	SC- 3	Gl- 36
		Tibio-Tarsus	Dd- 3,5	Did- 6	La- 51	Gl- 53
		Femur	Bd- 4,5	Bp- 5,5	Gl- 26	SC- 2	Lm- 25
		Tarso-Metatarsus	Bd- 4,5	Bp- 4	SC- 2,5	Gl- 36
		Radius	Bd- 3	SC- 1,5	Gl- 38
		Ulna	Did- 4	Gl- 40
		Cranium	Gb- 13	Sbo- 3	Gl- 6
		Mandible	LS- 14	Gl- 50	Laf- 49
	Location	Garnarich
	Family	Scolopacidae
40	Species	Common Resdhank Tringa totanus Linnaeus, 1758
	Sexing	Male
	Measurements (mm)	Carpo-Metacarpus	Did- 4	Bp- 7	Gl- 28
		Humerus	Bd- 8	Bp- 10	SC- 3	Gl- 45
		Tibio-Tarsus	Dd- 5	Dip- 8	Gl- 67	La- 63
		Femur	Bd- 6	Bp- 5,5	SC- 2,5	Gl- 31	Lm- 29
		Tarso-Metatarsus	Bd- 5	Bp- 2	SC- 5	Gl- 51
		Radius	Bd- 3	SC- 2	Gl- 46,5
		Ulna	Did- 5	Gl- 49
		Cranium	Gb- 16	Sbo- 4	Gl- 77
		Mandible	LS- 19	Gl- 64	Laf- 62
	Location	Armash
	Family	Laridae
41	Species	Armenian Gull Larus armenicus Buturlin, 1934						vu
	Sexing	Male
	Measurements (mm)	Carpo-Metacarpus	Bp- 14	Did- 10	Gl- 75
		Humerus	Bp- 23	Bd- 17	SC- 7	Gl- 128
		Tibio-Tarsus	Dd- 10	Dip- 15	La- 108	Gl- 113
		Femur	Bd- 11	Bp- 11	Gl- 58	SC- 5	Lm- 54
		Tarso-Metatarsus	Bd- 10	Bp- 11	SC- 4	Gl- 72
		Radius	Bd- 14	SC- 9	Gl- 148
		Ulna	SC- 3	Gl- 143
	Location	Yerevan
	Family	Laridae
42	Species	Armenian Gull Larus armenicus Buturlin, 1934						vu
	Sexing	Male
	Measurements (mm)	Carpo-Metacarpus	Bp- 15	Did- 11	Gl- 75
		Humerus	Bp- 22	SC- 7
		Tibio-Tarsus	Dd- 10	Dip- 16	La- 108	Gl- 112
		Femur	Bp- 12	SC- 5	Lm- 53
		Tarso-Metatarsus	Bd- 11	Bp- 12	SC- 4	Gl- 72
		Cranium	Gb- 36	Sbo- 34	Gl- 114
		Mandible	LS- 10	Gl- 102	Laf- 97
	Location	Sevan
	Family	Laridae
43	Species	Armenian Gull Larus armenicus Buturlin, 1934
	Sexing	Male
	Measurements (mm)	Carpo-Metacarpus	Did- 10
		Humerus	Bp- 23	Bd- 17	SC- 7	Gl- 127
		Tibio-Tarsus	Dd- 9	Dip- 14	La- 106	Gl- 112
		Femur	Bd- 11,5	Bp- 11	Gl- 57	SC- 5	Lm- 53
		Tarso-Metatarsus	Bd- 11	Bp- 11,5	SC- 4	Gl- 70
		Ulna	Did- 10	Gl- 146
		Cranium	Gb- 38	Sbo- 14	Gl- 109
		Mandible	LS- 14	Gl- 99	Laf- 96
	Location	Masis
	Family	Laridae
44	Species	Armenian Gull Larus armenicus Buturlin, 1934
	Sexing	Male
	Measurements (mm)	Humerus	Bp- 23	Bd- 17	SC- 7	Gl- 132
		Tibio-Tarsus	Dd- 10	Dip- 17	La- 110	Gl- 115
		Femur	Bd- 12	Bp- 12	Gl- 59	SC- 5	Lm- 56
		Tarso-Metatarsus	Bd- 9	Bp- 11	SC- 4,5	Gl- 72
		Radius	Bd- 9	SC- 3,5	Gl- 144
		Ulna	Did- 15	Gl- 148
		Cranium	Gb- 43	Sbo- 14	Gl- 117
		Mandible	LS- 11	Gl- 104	Laf- 99
	Location	Ardenis
	Family	Laridae
45	Species	Common Tern Sterna hirundo Linnaeus, 1758
	Sexing	Male
	Measurements (mm)	Carpo-Metacarpus	Bp- 8	Did- 6	Gl- 32
		Humerus	Bp- 13	Bd- 8	SC- 3	Gl- 53
		Tibio-Tarsus	Dd- 4	Dip- 6	La- 41	Gl- 42
		Femur	Bd- 4	Bp- 4	Gl- 24	SC- 2	Lm- 23
		Tarso-Metatarsus	Bd- 4	Bp- 4	SC- 2	Gl- 20
		Radius	Bd- 7	SC- 3	Gl- 63
		Ulna	SC- 2	Gl- 62
	Location	Armash
	Family	Laridae
46	Species	Common Tern Sterna hirundo Linnaeus, 1758
	Sexing	Male
	Measurements (mm)	Carpo-Metacarpus	Bp- 8	Did- 6	Gl- 33
		Humerus	Bp- 11	Bd- 8	SC- 3	Gl- 52
		Tibio-Tarsus	Dd- 4	Dip- 5	La- 40	Gl- 42
		Tarso-Metatarsus	Bd- 4	Bp- 4	SC- 1,5	Gl- 20
		Radius	Bd- 5	SC- 2	Gl- 63
		Ulna	Did- 6	Gl- 64
		Cranium	Gb- 21	Sbo- 5	Gl- 54
		Mandible	LS- 12	Gl- 59	Laf- 57
	Location	Janfida
	Family	Laridae
47	Species	Little Tern Sternula albifrons Pallas, 1764						vu
	Sexing	Male
	Measurements (mm)	Carpo-Metacarpus	Bp- 6	Did- 4	Gl- 25
		Humerus	Bp- 8	Bd- 6	SC- 3	Gl- 40
		Femur	Bp- 3	SC- 1,5
		Radius	Bd- 4	SC- 3	Gl- 48
		Ulna	SC- 1	Gl- 46
	Location	Armash
	Family	Laridae
48	Species	Little Tern Sternula albifrons Pallas, 1764						vu
	Sexing	Female
	Measurements (mm)	Carpo-Metacarpus	Bp- 6	Did- 5	Gl- 27
		Humerus	Bp- 8	Bd- 6	SC- 2,5	Gl- 41
		Tibio-Tarsus	Dd- 3	Dip- 4	La- 37	Gl- 38
		Femur	Bd- 4	Bp- 3,5	Gl- 19	SC- 1,5	Lm- 19
		Radius	Bd- 3	SC- 1	Gl- 47
		Ulna	Did- 4,5	Gl- 47,5
		Cranium	Gb- 15	Sbo- 4	Gl- 44
		Mandible	LS- 7,5	Gl- 43	Laf- 42
	Location	Getashen
	Order	Ciconiiformes
	Family	Ciconiidae
49	Species	White Stork Ciconia ciconia Linnaeus, 1758
	Sexing	Male
	Measurements (mm)	Carpo-Metacarpus	Bp- 26	Did- 17	Gl- 118
		Humerus	Bp- 41	Bd- 32	SC- 15	Gl- 217
		Tibio-Tarsus	Dd- 20	Dip- 30	La- 258	Gl- 267
		Femur	Bd- 24	Bp- 25	Gl- 103	SC- 12	Lm- 96
		Tarso-Metatarsus	Bd- 22	Bp- 21	SC- 8	Gl- 228
		Radius	Bd- 22	SC- 9	Gl- 253
		Ulna	SC- 3	Gl- 240
	Location	Yeraskhahun
	Order	Pelecaniformes
	Family	Pelecanidae
50	Species	Great White Pelican Pelecanus onocrotalus Linnaeus, 1758						vu
	Sexing	Male
	Measurements (mm)	Carpo-Metacarpus	Bp- 32	Did- 26	Gl- 143
		Humerus	Bp- 53	Bd- 45	SC- 20	Gl- 315
		Tibio-Tarsus	Dd- 27	Dip- 37	La- 177	Gl- 191
		Femur	Bd- 31	Bp- 29	Gl- 111	SC- 14	Lm- 107
		Tarso-Metatarsus	Bd- 26	Bp- 25	SC- 12	Gl- 122
		Radius	Bd- 32	SC- 14	Gl - 353
		Ulna	SC- 10	GL- 343
	Location	Ardenis
	Family	Ardeidae
51	Species	Eurasian Bittern Botaurus stellaris Linnaeus, 1758
	Sexing	Male
	Measurements (mm)	Carpo-Metacarpus	Bp- 9	Did- 5	Gl- 30
		Humerus	Bd- 9	Bd- 7	SC- 3	Gl- 55
		Tibio-Tarsus	Dd- 5	Dip- 7	La- 66	Gl- 67
		Femur	Bd- 6	Bp- 6	Gl- 48	SC- 3	Lm- 47
		Tarso-Metatarsus	Bd- 6	Bp- 6	SC- 3	Gl- 44
		Radius	Bd- 6	SC- 3	Gl- 57
		Ulna	SC- 1	Gl- 55
	Location	Yeraskhahun
	Family	Ardeidae
52	Species	Eurasian Bittern Botaurus stellaris Linnaeus, 1758
	Sexing	Male
	Measurements (mm)	Carpo-Metacarpus	Bp- 8	Did- 4	Gl- 30
		Humerus	Bp- 10	Bd- 7	SC- 3	Gl- 56
		Tibio-Tarsus	Dd- 5	Dip- 7	La- 66	Gl- 67
		Femur	Bd- 6	Bp- 7	Gl- 48	SC- 3	Lm- 47
		Tarso-Metatarsus	Bd- 6	Bp- 6	SC- 3	Gl- 44
		Cranium	Gb- 16	Sbo- 9	Gl- 79
		Mandible	LS- 13	Gl- 72	Laf- 71
	Location	Margara
	Family	Ardeidae
53	Species	Purple Heron Ardea purpurea Linnaeus, 1766
	Sexing	Male
	Measurements (mm)	Carpo-Metacarpus	Bp- 13	Did- 9	Gl- 75
		Humerus	Bp- 21	Bd- 19	SC- 7	Gl- 138
		Tibio-Tarsus	Dd- 13	Dip- 17	La- 160	Gl- 163
		Femur	Bd- 14	Bp- 13	Gl- 93	SC- 6	Lm- 91
		Tarso-Metatarsus	Bd- 14	Bp- 13,5	SC- 6	Gl- 118
		Radius	Bd- 14	SC- 6	Gl- 161
		Ulna	SC- 4	Gl- 151
	Location	Ranchpar
	Family	Ardeidae
54	Species	Great Egret Ardea alba Linnaeus, 1758
	Sexing	Male
	Measurements (mm)	Carpo-Metacarpus	Bp- 15	Did- 11	Gl- 93
		Humerus	Bp- 26	Bd- 22	SC- 11	Gl- 173
		Tibio-Tarsus	Dd- 15	Dip- 20	La- 244	Gl- 248
		Femur	Bd- 6	Bp- 6	Gl- 89	SC- 8	Lm- 87
		Tarso-Metatarsus	Bd- 15	Bp- 15	SC- 6	Gl- 210
		Radius	Bd- 16	SC- 7	Gl- 196
		Ulna	SC- 5	Gl- 187
	Location	Lchashen
	Order	Strigiformes
	Family	Strigidae
55	Species	Eurasian Eagle-Owl Bubo bubo Linnaeus, 1758						vu
	Sexing	Male
	Measurements (mm)	Carpo-Metacarpus	Bp- 19	Did- 15	Gl- 79
		Humerus	Bp- 28	Bd- 25	SC- 10	Gl- 315
		Tibio-Tarsus	Dd- 16	Dip- 20	La- 134	Gl- 138
		Femur	Bd- 21	Bp- 20	Gl- 96	SC- 9	Lm- 92
		Tarso-Metatarsus	Bd- 21	Bp- 20	SC- 11	Gl- 73
		Radius	Bd- 17	SC- 10	Gl- 176
		Ulna	SC- 7	Gl- 166
	Location	Areni
	Family	Strigidae
56	Species	Eurasian Eagle-Owl Bubo bubo Linnaeus, 1758						vu
	Sexing	Male
	Measurements (mm)	Carpo-Metacarpus	Did- 16	Bp- 19	Gl- 80
		Humerus	Bd- 25	Bp- 29	SC- 10	Gl- 158
		Tibio-Tarsus	Dd- 20	Dip- 16	Gl- 139	La- 134
		Femur	Bd- 21	Bp- 20	SC- 9	Gl- 97	Lm- 92
		Tarso-Metatarsus	Bd- 20	Bp- 20	SC- 11	Gl- 74
		Radius	Bd- 20	SC- 9	Gl- 174
	Location	Vedi
	Family	Strigidae
57	Species	Little Owl Athene noctua Scopoli, 1769
	Sexing	Male
	Measurements (mm)	Carpo-Metacarpus	Bp- 7	Did- 5	Gl- 29
		Humerus	Bp- 12	Bd- 8	SC- 4	Gl- 51
		Tibio-Tarsus	Dd- 6	Dip- 7	La- 55	Gl- 56
		Femur	Bd- 8	Bp- 7	Gl- 39	SC- 4	Lm- 37
		Tarso-Metatarsus	Bd- 8	Bp- 7	SC- 35	Gl- 33
		Radius	Bd- 7	SC- 3	Gl- 80
		Ulna	SC- 1	Gl- 62
	Location	Vedi
	Family	Strigidae
58	Species	Little Owl Athene noctua Scopoli, 1769
	Sexing	Female
	Measurements (mm)	Carpo-Metacarpus	Did- 5	Gl- 8	Bp- 29
		Humerus	Bd- 9	SC- 4	Bp- 11	Gl- 53
		Tibio-Tarsus	Dd- 6	Dip- 8	Gl- 55	La- 53
		Femur	Bd- 8	Bp- 8	SC- 4	Gl- 39	Lm- 37
		Tarso-Metatarsus	Bd- 7	Bp- 8	SC- 4	Gl- 32
		Radius	Bd- 5	SC- 1,5	Gl- 58
		Ulna	Did- 5	Gl- 61
		Cranium	Gb- 36	Sbo- 10	Gl- 45
	Location	Ptghni
	Family	Strigidae
59	Species	Little Owl Athene noctua Scopoli, 1769
	Sexing	Male
	Measurements (mm)	Carpo-Metacarpus	Bp- 9	Did- 7	Gl- 34
		Humerus	Bp- 14	Bd- 9	SC- 4	Gl- 51
		Tibio-Tarsus	Dd- 5	Dip- 7	La- 57	Gl- 59
		Femur	Bd- 7	Bp- 8	Gl- 43	SC- 4	Lm- 41
		Tarso-Metatarsus	Bd- 7	Bp- 7	SC- 3	Gl- 40
		Radius	Bd- 4	SC- 2	Gl- 54
		Ulna	Did- 6	Gl- 58
		Cranium	Gb- 29	Sbo- 11	Gl- 49
		Mandible	LS- 6	Gl- 33	Laf- 31
	Location	Oshakan
	Order	Accipitriformes
	Family	Accipitridae
60	Species	Griffon Vulture Gyps fulvus Hablizl, 1783						vu
	Sexing	Male
	Measurements (mm)	Carpo-Metacarpus	Did- 20	Bp- 34	Gl- 13,6
		Humerus	Bd- 47	Bp- 56	SC- 20	Gl- 267
		Tibio-Tarsus	Dd- 37	Dip- 37	Gl- 199	La- 192
		Femur	Bd- 35	Bp- 34	SC- 16	Gl- 139	Lm- 130
		Tarso-Metatarsus	Bd- 30	Bp- 28	SC- 17	Gl- 109
		Radius	Bd- 32	SC- 13	Gl- 339
		Ulna	Did- 19	Gl- 313
	Location	Anipemza
	Family	Accipitridae
61	Species	Cinereous Vulture Aegypius monachus Linnaeus, 1766						NT,en
	Sexing	Male
	Measurements (mm)	Carpo-Metacarpus	Did- 23	Bp- 29	Gl- 125
		Humerus	Bd- 40	Bp- 54	SC- 16	Gl- 237
		Tibio-Tarsus	Dd- 20	Dip- 31	Gl- 181	La- 177
		Femur	Bd- 31	Bp- 3	SC- 14	Gl- 125	Lm- 118
		Tarso-Metatarsus	Bd- 25	Bp- 23	SC- 13	Gl- 100
		Radius	Bd- 23	SC- 11	Gl- 298
		Ulna	Did- 15	Gl- 287
	Location	Urtsadzor
	Family	Accipitridae
62	Species	European Honey Buzzard Pernis apivorus Linnaeus, 1758
	Sexing	Male
	Measurements (mm)	Carpo-Metacarpus	Did- 11	Bp- 15	Gl- 60
		Humerus	Bd- 16	Bp- 18	Sc- 7	Gl- 92
		Tibio-Tarsus	Dd- 10	Dip- 12	Gl- 98	La- 91
		Femur	Bd- 12	Bp- 13	Lm- 64	SC- 6	Gl- 66
		Tarso-Metatarsus	Bd- 11	Bp- 10	SC- 5	Gl- 72
		Cranium	Gb- 36	Sbo- 8	Gl- 65
	Location	Fantan
	Family	Accipitridae
63	Species	European Honey Buzzard Pernis apivorus Linnaeus, 1758
	Sexing	Female
	Measurements (mm)	Carpo-Metacarpus	Bp- 15	Did- 12	Gl- 60
		Humerus	Bp- 22,5	Bd- 19	SC- 9	Gl- 111
		Tibio-Tarsus	Dip- 15
		Femur	Bd- 15	Bp- 15	Gl- 58	SC- 7	Lm- 55
		Tarso-Metatarsus	Bd- 13	Bp- 12	SC- 7	Gl- 54
		Radius	Bd- 9	SC- 4	Gl- 116
		Ulna	Did- 11	Gl- 123
		Cranium	Gb- 41	Sbo- 12	Gl- 77
		Mandible	LS- 11	Gl- 55	Laf- 53
	Location	Aralanj
	Family	Accipitridae
64	Species	European Honey Buzzard Pernis apivorus Linnaeus, 1758
	Sexing	Female
	Measurements (mm)	Carpo-Metacarpus	Bp- 12	Did- 14
		Humerus	Bp- 20	Bd- 18	SC- 8	Gl- 101
		Tibio-Tarsus	Dd- 11	Dip- 14	La- 79	Gl- 80
		Femur	Bd- 12	Bp- 12	Gl- 55	SC- 6,5	Lm- 53
		Tarso-Metatarsus	Bd- 13	Bp- 12	SC- 7	Gl- 51
		Ulna	Did- 17	Gl- 112
		Cranium	Gb- 34	Sbo- 9	Gl- 74
		Mandible	LS- 9	Gl- 54	Laf- 51
	Location	Byurakan
	Family	Accipitridae
65	Species	Lesser Spotted Eagle Clanga pomarina Brehm, CL, 1831
	Sexing	Male
	Measurements (mm)	Carpo-Metacarpus	Bp- 20	Did- 16	Gl- 68	L- 64
		Humerus	Bp- 29	Bd- 21	SC- 9	Gl- 139
		Tibio-Tarsus	Db- 16	Dip- 19	La- 128	Gl- 134
		Femur	Bd- 20	Bp- 16	Gl- 87	SC- 8	Lm- 84
		Tarso-Metatarsus	Bd- 17	Bp- 16	SC- 5	Gl- 93
		Radius	Bd- 16	SC- 7	Gl- 167
		Ulna	Did-	Gl-	SC-
		Cranium	Gb- 51	Sbo- 6	Gl- 82	Ll- 40	Lp- 56
		Mandible	LS- 12	Gl- 69	Laf- 64
	Location	Barzdrashen
	Family	Accipitridae
66	Species	Steppe Eagle Aquila nipalensis Hodgson, 1833						EN,vu
	Sexing	Male
	Measurements (mm)	Carpo-Metacarpus	Did- 16	Bp- 22	Gl- 92
		Humerus	Bd- 28	Bp- 33	SC- 11	Gl- 170
		Tibio-Tarsus	Dd- 16	Dip- 21	Gl- 139	La- 135
		Femur	Bd- 23	Bp- 21	SC- 10	Gl- 97	Lm- 93
		Tarso-Metatarsus	Bd- 20	Bp- 18	SC- 9	Gl- 90
		Radius	Bd- 13	SC- 5	Gl- 189
		Ulna	Did- 15	Gl- 197
		Cranium	Gb- 61	Sbo- 23	Gl- 108
		Mandible	LS- 15	Gl- 91	Laf- 84
	Location	Gorayk
	Family	Accipitridae
67	Species	Steppe Eagle Aquila nipalensis Hodgson, 1833						EN,vu
	Sexing	Male
	Measurements (mm)	Carpo-Metacarpus	Bp- 19	Did- 15	Gl- 89
		Humerus	Bp- 30	Bd- 26	SC- 10	Gl- 159
		Tibio-Tarsus	Dd- 16	Dip- 21	La- 131	Gl- 134
		Femur	Bd- 22	Bp- 22	Gl- 97	SC- 10,5	Lm- 92
		Tarso-Metatarsus	Bd- 20	Bp- 17,5	SC- 9	Gl- 91
		Radius	Bd- 12	SC- 5	Gl- 177
		Ulna	Did- 13	Gl- 184	SC-
	Location	Apnagyugh
	Family	Accipitridae
68	Species	Golden Eagle Aquila chrysaetos Linnaeus, 1758						vu
	Sexing	Male
	Measurements (mm)	Carpo-Metacarpus	Did- 10	Bp- 16	Gl- 69
		Humerus	Bd- 19	Bp- 23	SC- 8	Gl- 118
		Tibio-Tarsus	Dd- 10	Dip- 13	Gl- 83	La- 82
		Femur	Bd- 13	Bp- 13	SC- 5	Gl- 63	Lm- 60
		Tarso-Metatarsus	Bd- 1	Bp- 10	SC- 4	Gl- 55
		Radius	Bd- 12	SC- 6	Gl- 140
		Ulna	Did- 5	Gl- 134
	Location	Talin
	Family	Accipitridae
69	Species	Booted Eagle Hieraaetus pennatus Gmelin, JF, 1788						vu
	Sexing	Male
	Measurements (mm)	Carpo-Metacarpus	Did- 13	Bp- 16	Gl- 63
		Humerus	Bd- 20	Bp- 24	Gl- 114	SC- 9
		Tibio-Tarsus	Dd- 12	Dip- 14	Gl- 92	La- 88
		Femur	Bd- 15	Bp- 16	SC- 8	Gl- 59	Lm- 57
		Tarso-Metatarsus	Bd- 14	Bp- 12	Gl- 56	SC- 7
		Radius	Bd- 10	Gl- 118	SC- 3
		Ulna	Did- 10	Gl- 126
		Cranium	Gb- 38	Sbo- 13
	Location	Amasia
	Family	Accipitridae
70	Species	Booted Eagle Hieraaetus pennatus Gmelin, JF, 1788						vu
	Sexing	Male
	Measurements (mm)	Humerus	Bd- 18	SC- 7	Bp- 22	Gl- 110
		Tibio-Tarsus	Db- 14	Dip- 15	Gl- 104	La- 100
		Femur	Bd- 15	SC- 7	Bp- 15	Gl- 73	Lm- 72
		Tarso-Metatarsus	Bd- 15	SC- 7	Gl- 86	Bp- 13
		Radius	Bd- 11	SC- 6	Gl- 140
		Cranium	Gb- 42	Sbo- 6	Gl- 76	Li- 33	Lp- 52
		Mandible	LS- 10	Gl- 54	Laf- 53
	Location	Aghnjadzor
	Family	Accipitridae
71	Species	Western Marsh Harrier Circus aeruginosus Linnaeus, 1758
	Sexing	Male
	Measurements (mm)	Carpo-Metacarpus	Did- 10	Bp- 14	Gl- 61	L- 57
		Humerus	Bd- 15	Bp- 20	SC- 6	Gl- 10
		Tibio-Tarsus	Gl- 105	DB- 11	Dip- 12	La- 102
		Femur	Bd- 13	Bp- 11	SC- 5	Gl- 68	Lm- 70
		Tarso-Metatarsus	Bd- 13	SC- 5	Bp- 10	Gl- 79
		Radius	Bd- 9	SC- 6	Gl- 117
		Cranium	Gb- 12	Sbo- 5	Ll- 31
		Mandible	LS- 10	Gl- 48	Laf- 46
	Location	Armash
	Family	Accipitridae
72	Species	Montagu's Harrier Circus pygargus Linnaeus, 1758						vu
	Sexing	Male
	Measurements (mm)	Carpo-Metacarpus	Did- 8	Bp- 11	Gl- 49
		Humerus	Bd- 12	Bp- 16,5	SC- 5	Gl- 80
		Tibio-Tarsus	Dd- 6	Dip- 10	Gl- 75	La- 73
		Femur	Bd- 9	SC- 5	Bp- 9	Gl- 51	Lm- 49
		Tarso-Metatarsus	Bd- 8	SC- 3
		Radius	Bd- 6	SC- 3	Gl- 85
		Ulna	Did- 7	Gl- 90
		Cranium	Gb- 32	Sbo- 6	Gl- 56
		Mandible	LS- 7	Gl- 56	Laf- 36
	Location	Gorayk
	Family	Accipitridae
73	Species	Montagu's Harrier Circus pygargus Linnaeus, 1758
	Sexing	Male
	Measurements (mm)	Carpo-Metacarpus	Bp- 30	Did- 15	Gl- 60	L- 57
		Humerus	SC- 7	Gl- 104
		Tibio-Tarsus	Db- 13	Dip- 15	La- 102	Gl- 106
		Femur	Bd- 15	Bp- 16	Gl- 75	SC- 7	Lm- 71
		Tarso-Metatarsus	Bd- 13	Bp- 13	SC- 6	Gl- 75
		Radius	Bd- 8	SC- 6	Gl- 125
	Location	Musayelyan
	Family	Accipitridae
74	Species	Black Kite Milvus migrans Boddaert, 1783
	Sexing	Male
	Measurements (mm)	Carpo-Metacarpus	Did- 14	Bp- 17	Gl- 74
		Humerus	Bd- 21	Bp- 23	SC- 9	Gl- 126
		Tibio-Tarsus	Dd- 14	Dip- 14	Gl- 90	La- 85
		Femur	Bd- 14	Bp- 13	SC- 7,5	Gl- 70	Lm- 66
		Tarso-Metatarsus	Bd- 13	Bp- 12,5	SC- 6	Gl- 59
		Radius	Bd- 10	SC- 4	Gl- 141
		Ulna	Did- 12	Gl- 149
	Location	Yerevan
	Family	Accipitridae
75	Species	Black Kite Milvus migrans Boddaert, 1783
	Sexing	Male
	Measurements (mm)	Carpo-Metacarpus	Bp- 14	Did- 10	Gl- 69
		Humerus	Bp- 23	Bd- 18	SC- 8	Gl- 111
		Tibio-Tarsus	Dd- 7	Dip- 12	La- 80	Gl- 82
		Femur	Bd- 13	Bp- 13	Gl- 62	SC- 6	Lm- 58
		Tarso-Metatarsus	Bd- 13	Bp- 11	SC- 5	Gl- 55
		Radius	Bd- 8	SC- 3	Gl- 126
		Ulna	Did- 14	Gl- 133
		Cranium	Gb- 38	Sbo- 28	Gl- 72
		Mandible	LS- 10	Gl- 53	Laf- 52
	Location	Yerevan
	Family	Accipitridae
76	Species	Common Buzzard Buteo buteo Linnaeus, 1758
	Sexing	Male
	Measurements (mm)	Carpo-Metacarpus	Bp- 14	Did- 10	Gl- 56
		Humerus	Bp- 18	Bd- 15	Gl- 92	SC- 5
		Tibio-Tarsus	Dd- 11	Dip- 14	Gl- 93	La- 90
		Femur	Bp- 13	Bd- 15	SC- 6	Gl- 66
		Tarso-Metatarsus	Bd- 12	SC- 5
		Radius	Bd- 10	SC- 6	Gl- 110
		Ulna	Bd- 10	SC- 4	Gl- 110
		Mandible	LS- 9	Gl- 52	Laf- 48
	Location	Karbi
	Family	Accipitridae
77	Species	Steppe Buzzard Buteo buteo menetriesi ssp. Bogdanov, MN 1879
	Sexing	Male
	Measurements (mm)	Carpo-Metacarpus	Did- 12	Bp- 14	Gl- 62
		Humerus	Bd- 17	Bp- 20	SC- 7	Gl- 106
		Tibio-Tarsus	Bd- 13	Dip- 14	Gl- 103	La- 99
		Femur	Bd- 15	Bp- 14	SC- 7	Gl- 73	Lm- 70
		Tarso-Metatarsus	Bd- 13	Bp- 13	SC- 6,5	Gl- 74
		Radius	Bd- 8	SC- 3,5	Gl- 120
		Ulna	Did- 9	Gl- 125
		Mandible	LS- 9	Gl- 55	Laf- 52
	Location	Horom
	Family	Accipitridae
78	Species	Long-legged Buzzard Buteo rufinus Cretzschmar, 1829
	Sexing	Male
	Measurements (mm)	Carpo-Metacarpus	Did- 11	Bp- 147	Gl- 60
		Humerus	Bd- 18	Bp- 21	SC- 18	Gl- 105
		Tibio-Tarsus	Bd- 13	Dip- 14	Gl- 103	La- 99
		Femur	Bd- 14	Bp- 15	SC- 7	Gl- 74	Lm- 71
		Tarso-Metatarsus	Bd- 14	Bp- 14	SC- 6	Gl- 75
		Radius	Bd- 8	SC- 3	Gl- 117
		Ulna	Did- 10	Gl- 124
		Cranium	Sbo- 13	Gl- 75
		Mandible	LS- 9	Gl- 53	Laf- 50
	Location	Maralik
	Family	Accipitridae
79	Species	Long-legged Buzzard Buteo rufinus Cretzschmar, 1829
	Sexing	Male
	Measurements (mm)	Carpo-Metacarpus	Bp- 15	Did- 12	Gl- 65	L- 62
		Humerus	Bp- 22	Bd- 20	SC- 8	Gl- 111
		Tibio-Tarsus	Db- 14	Dip- 16	La- 105	Gl- 110
		Femur	Bd- 18	Bp- 17	Gl- 82	SC- 7	Lm- 79
		Tarso-Metatarsus	Bd- 14	Bp- 13	SC- 6	Gl- 83
		Radius	Bd- 10	SC- 7	Gl- 132
		Cranium	Gb- 47	Sbo- 17	Gl- 80	Lp- 54	Ll- 33
		Mandible	LS- 10	Gl- 61	Laf- 57
	Location	Arzni
	Family	Accipitridae
80	Species	Levant Sparrowhawk Accipiter brevipes Severtsov, 1850						vu
	Sexing	Male
	Measurements (mm)	Carpo-Metacarpus	Did- 7	Bp- 7	Gl- 30
		Humerus	Bd- 10	Bp- 14	SC- 4	Gl- 50
		Tibio-Tarsus	Dd- 6	Dip- 7	Gl- 60	La- 58
		Femur	Bd- 7	Bp- 6,5	SC- 3	Gl- 44	Lm- 43
		Tarso-Metatarsus	Bd- 7	Bp- 7	SC- 2	Gl- 54
		Radius	Bd- 4,5	SC- 1	Gl- 55
		Ulna	Did- 4,5	Gl- 60
		Cranium	Gb- 25	Sbo- 5	Gl- 43
		Mandible	LS- 4,5	Gl- 28	Laf- 26,5
	Location	Garni
	Order	Bucerotiformes
	Family	Upupidae
81	Species	Eurasian Hoopoe Upupa epops Linnaeus, 1758
	Sexing	Male
	Measurements (mm)	Carpo-Metacarpus	Bp- 5	Did- 6	Gl- 19
		Humerus	Bp- 9	Bd- 8	SC- 3	Gl- 33
		Tibio-Tarsus	Dd- 3	Dip- 5	La- 34	Gl- 35
		Femur	Bd- 4	Bp- 4	Gl- 23	SC- 2	Lm- 22
		Tarso-Metatarsus	Bd- 3,5	Bp- 3,5	SC- 2	Gl- 20
		Radius	Bd- 6	SC- 2	Gl- 43
		Ulna	SC- 1,5	Gl- 39
	Location	Yerevan
	Family	Upupidae
82	Species	Eurasian Hoopoe Upupa epops Linnaeus, 1758
	Sexing	Male
	Measurements (mm)	Carpo-Metacarpus	Bp- 7	Did- 5	Gl- 20
		Humerus	Bp- 11	Bd- 8	SC- 3	Gl- 34
		Femur	Bd- 5	Bp- 4,5	Gl- 23	SC- 2	Lm- 22
		Ulna	Dis- 6	Gl- 45
		Cranium	Gb- 18	Sbo- 10	Gl- 71
		Mandible	LS- 32	Gl- 64	Laf- 58
	Location	Ayntap
	Order	Coraciiformes
	Family	Meropidaе
83	Species	Blue-cheeked Bee-eater Merops persicus Pallas, 1773						vu
	Sexing	Male
	Measurements (mm)	Carpo-Metacarpus	Bp- 6	Did- 4	Gl- 20
		Humerus	Bp- 8	Bd- 6	SC- 3	Gl- 32
		Tibio-Tarsus	Dip- 3
		Femur	Bd- 3	Bp- 3	Gl- 19	SC- 2	Lm- 18,5
		Tarso-Metatarsus	Bd- 3	Bp- 3	SC- 2	Gl- 12
		Radius	Bd- 5	SC- 2	Gl- 41
		Ulna	SC- 1	Gl- 38
	Location	Armash
	Family	Meropidaе
84	Species	Blue-cheeked Bee-eater Merops persicus Pallas, 1773						vu
	Sexing	Male
	Measurements (mm)	Carpo-Metacarpus	Bp- 5,5	Did- 4,5	Gl- 21
		Humerus	Bp- 8	Bd- 6	SC- 2,5	Gl- 32
		Tibio-Tarsus	Dd- 3	Dip- 3,5	La- 26	Gl- 27
		Femur	Bd- 3	Bp- 4	Gl- 20	SC- 1,5	Lm- 19
		Radius	Bd- 3	SC- 1	Gl- 39
		Ulna	Did- 4	Gl- 42
		Cranium	Gb- 19	Sbo- 10	Gl- 59
		Mandible	LS- 23	Gl- 51	Laf- 50
	Location	Armash
	Family	Meropidaе
85	Species	Blue-cheeked Bee-eater Merops persicus Pallas, 1773						vu
	Sexing	Female
	Measurements (mm)	Carpo-Metacarpus	Bp- 5	Did- 4	Gl- 19
		Humerus	Bp- 8	Bd- 6	SC- 3	Gl- 31
		Tibio-Tarsus	Dd- 2,5	Dip- 3	La- 24	Gl- 25
		Femur	Bd- 3	Bp- 4	Gl- 18	SC- 1,5	Lm- 17
		Tarso-Metatarsus	Bd- 3	Bp- 3	SC- 2	Gl- 11
		Ulna	Did- 5	Gl- 39
		Cranium	Gb- 19	Sbo- 8,5	Gl- 53
		Mandible	LS- 18	Gl- 46	Laf- 44
	Location	Surenavan
	Family	Meropidaе
86	Species	European Bee-eater Merops apiaster Linnaeus, 1758
	Sexing	Male
	Measurements (mm)	Carpo-Metacarpus	Bp- 5
		Tarso-Metatarsus	Bd- 3	Bp- 3	SC- 1	Gl- 12
		Radius	SC- 2
		Ulna	SC- 1	GL- 36
	Location	Khachik
	Family	Meropidaе
87	Species	European Bee-eater Merops apiaster Linnaeus, 1758
	Sexing	Male
	Measurements (mm)	Humerus	Bd- 6	SC- 3
		Tibio-Tarsus	Dd- 3	Dip- 3,5	La- 26	Gl- 26
		Femur	Bd- 3	Bp- 4	Gl- 20	SC- 1,5	Lm- 19
		Radius	Bd- 2,5	SC- 1	Gl- 37
		Ulna	Did- 4	Gl- 40
		Cranium	Gb- 18	Sbo- 10	Gl- 53
		Mandible	LS- 20	Gl- 45	Laf- 43
	Location	Armavir
	Order	Falconiformes
	Family	Falconidae
88	Species	Common Kestrel Falco tinnunculus Linnaeus, 1758
	Sexing	Male
	Measurements (mm)	Carpo-Metacarpus	Did- 7	Bp- 9	Gl- 35
		Humerus	Bd- 10	Bp- 14	SC- 5	Gl- 52
		Tibio-Tarsus	Db- 5	Dip- 7	Gl- 58	La- 57
		Femur	Bd- 8	Bp- 7,5	SC- 3,5	Gl- 43	Lm- 42
		Tarso-Metatarsus	Bd- 7	Bp- 8	SC- 3	Gl- 40
		Radius	Bd- 5	SC- 2	Gl- 56
		Ulna	Did- 8	Gl- 59
		Cranium	Gb- 30	Sbo- 10	Gl- 50
		Mandible	LS- 5	Gl- 33	Laf- 30
	Location	Urtsadzor
	Family	Falconidae
89	Species	Eurasian Hobby Falco subbuteo Linnaeus, 1758
	Sexing	Male
	Measurements (mm)	Carpo-Metacarpus	Did- 8	Bp- 10	Gl- 36
		Humerus	Bd- 11	Bp- 15	SC- 5	Gl- 55
		Tibio-Tarsus	Did- 5	Dip- 7	Gl- 55	La- 54
		Femur	Bp- 8	Bd- 7	SC- 4	Lm- 40	Gl- 42
		Tarso-Metatarsus	Bd- 7	Bp- 7	SC- 3	Gl- 33
		Radius	Bd- 6	SC- 1,5	Gl- 57
		Ulna	Did- 7	Gl- 62
		Cranium	Gb- 28	Sbo- 11	Gl- 47
		Mandible	LS- 4,5	Gl- 31	Laf- 29
	Location	Gndevaz
	Order	Passeriformes
	Family	Laniidae
90	Species	Red-backed Shrike Lanius collurio Linnaeus, 1758
	Sexing	Male
	Measurements (mm)	Carpo-Metacarpus	Bp- 3	Did- 3	Gl- 15
		Humerus	Bp- 5	Bd- 4	SC- 2	Gl- 21
		Tibio-Tarsus	Dd- 2,5	Dip- 4,5	La- 31	Gl- 32
		Femur	Bd- 3	Bp- 3,5	Gl- 20	SC- 1,5	Lm- 19
		Tarso-Metatarsus	Bd- 2	Bp- 3	SC- 1,5	Gl- 24
		Radius	Bd- 3	SC- 2	Gl- 25
		Ulna	SC- 0,5	Gl- 22
	Location	Lejan
	Family	Laniidae
91	Species	Red-backed Shrike Lanius collurio Linnaeus, 1758
	Sexing	Female
	Measurements (mm)	Carpo-Metacarpus	Bp- 4	Did- 3	Gl- 15
		Humerus	Bp- 6	Bd- 5	SC- 2	Gl- 21
		Tibio-Tarsus	Dd- 3	Dip- 5	La- 32	Gl- 34
		Femur	Bd- 4	Bp- 3	Gl- 20	SC- 1,5	Lm- 19
		Tarso-Metatarsus	Bd- 2	Bp- 4	SC- 1	Gl- 23
		Radius	Bd- 1,5	SC- 0,5	Gl- 23
		Cranium	Gb- 16	Sbo- 6	Gl- 36
		Mandible	LS- 8	Gl- 29	Laf- 27
	Location	Hatsik
	Family	Laniidae
92	Species	Red-backed Shrike Lanius collurio Linnaeus, 1758
	Sexing	Male
	Measurements (mm)	Carpo-Metacarpus	Bp- 3	Did- 3	Gl- 14
		Humerus	Bp- 6	Bd- 5	SC- 2	Gl- 21
		Tibio-Tarsus	Dd- 2,5
		Femur	Bd- 3	Bp- 3,5	Gl- 19	SC- 1,5	Lm- 18
		Tarso-Metatarsus	Bd- 2,5	Bp- 3	SC- 1	Gl- 24
		Radius	Bd- 3	SC- 1,5	Gl- 24,5
		Ulna	SC- 0,5	Gl- 22
	Location	Kechut
	Family	Laniidae
93	Species	Red-backed Shrike Lanius collurio Linnaeus, 1758
	Sexing	Male
	Measurements (mm)	Carpo-Metacarpus	Bp- 3	Did- 3	Gl- 14
		Humerus	Bp- 6,5	Bd- 5	SC- 2,5	Gl- 20
		Tibio-Tarsus	Dd- 2,5	Dip- 4,5	La- 33	Gl- 34
		Femur	Bd- 3,5	Bp- 4	Gl- 19	SC- 1,5	Lm- 18
		Radius	Bd- 2	SC- 0,5	Gl- 22
		Ulna	Did- 3	Gl- 25
		Cranium	Gb- 17	Sbo- 5	Gl- 35
		Mandible	LS- 9	Gl- 29	Laf- 27
	Location	Surenavan
	Family	Laniidae
94	Species	Lesser Grey Shrike Lanius minor Gmelin, JF, 1788
	Sexing	Male
	Measurements (mm)	Carpo-Metacarpus	Bp- 5	Did- 4	Gl- 17
		Humerus	Bp- 7	Bd- 6,5	SC- 2,5	Gl- 24
		Tibio-Tarsus	Dd- 3	Dip- 4	La- 35	Gl- 36
		Femur	Bd- 5	Bp- 4	Gl- 22	SC- 2	Lm- 20
		Tarso-Metatarsus	Bd- 3,5	Bp- 3	SC- 1,5	Gl- 24
		Ulna	Did- 5	Gl- 30,5
		Cranium	Gb- 19	Sbo- 6	Gl- 39
		Mandible	LS- 8	Gl- 30	Laf- 29
	Location	Vayk
	Family	Corvidae
95	Species	Eurasian Magpie Pica pica Linnaeus, 1758
	Sexing	Male
	Measurements (mm)	Carpo-Metacarpus	Bp- 7	Did- 6	Gl- 33
		Humerus	Bp- 15	Bd- 11	SC- 4	GL- 46
		Tibio-Tarsus	Dd- 7	Dip- 11	La- 70	Gl- 72
		Femur	Bd- 8	Bp- 8	Gl- 43	SC- 4	Lm- 40
		Tarso-Metatarsus	Bd- 6	Bp- 8	SC- 3	Gl- 52
		Radius	Bd- 8	SC- 4	Gl- 56
		Ulna	SC- 1,5	Gl- 49
	Location	Yerevan
	Family	Corvidae
96	Species	Eurasian Magpie Pica pica Linnaeus, 1758
	Sexing	Male
	Measurements (mm)	Carpo-Metacarpus	Bp- 9	Did- 7	Gl- 35
		Humerus	Bp- 14	Bd- 13	SC- 4	Gl- 48
		Tibio-Tarsus	Dd- 6,5	Dip- 11	La- 69	Gl- 73
		Femur	Bd- 9	Bp- 9	Gl- 43	SC- 4	Lm- 41
		Tarso-Metatarsus	Bd- 9	Bp- 8	SC- 3	Gl- 52
		Ulna	Did- 8	Gl- 56
		Cranium	Gb- 32	Sbo- 10,5	Gl- 70
		Mandible	LS- 4	Gl- 55	Laf- 52
	Location	Byurehgavan
	Family	Corvidae
97	Species	Red-billed Chough Pyrrhocorax pyrrhocorax Linnaeus, 1758
	Sexing	Male
	Measurements (mm)	Carpo-Metacarpus	Bp- 9	Did- 6	Gl- 40
		Humerus	Bp- 13	Bd- 11	SC- 4	Gl- 62
		Tibio-Tarsus	Dd- 6
		Femur	Bd- 7	Bp- 7	Gl- 38	SC- 3	Lm- 36
		Tarso-Metatarsus	Bd- 6	Bp- 6	SC- 2	Gl- 48
		Radius	Bd- 8	SC- 4	Gl- 74
		Ulna	SC- 2	Gl- 71
	Location	Shaghap
	Family	Corvidae
98	Species	Red-billed Chough Pyrrhocorax pyrrhocorax Linnaeus, 1758
	Sexing	Male
	Measurements (mm)	Carpo-Metacarpus	Bp- 10	Did- 6	Gl- 39
		Humerus	Bp- 13	Bd- 10	SC- 4	Gl- 63
		Tibio-Tarsus	Dd- 5	Dip- 9	La- 69	Gl- 70
		Femur	Bd- 7,5	Bp- 7	Gl- 38	SC- 3	Lm- 37
		Tarso-Metatarsus	Bd- 7	Bp- 7	SC- 2,5	Gl- 49
		Ulna	Dis- 9	Gl- 77
		Cranium	Gb- 18	Sbo- 1	Gl- 59
		Mandible	SC- 9	Gl- 47	Laf- 44
	Location	Voskevaz
	Family	Corvidae
99	Species	Alpine Chough Pyrrhocorax graculus Linnaeus, 1766						en
	Sexing	Female
	Measurements (mm)	Carpo-Metacarpus	Did- 8	Bp- 5	Gl- 36
		Humerus	Bd- 10	Bp- 13	SC- 14	Gl- 42
		Tibio-Tarsus	Dd- 6
		Femur	Bd- 7	Bp- 7	SC- 3	Gl- 39	Lm- 37
		Tarso-Metatarsus	Bd- 5	Bp- 6	SC- 2	Gl- 42
		Radius	Bd- 5	SC- 1,5	Gl- 53
		Ulna	Did- 7	Gl- 56
		Cranium	Gb- 27	Sbo- 6
		Mandible	LS- 8	Gl- 47	Laf- 44
	Location	Byurakan
	Family	Corvidae
100	Species	Alpine Chough Pyrrhocorax graculus Linnaeus, 1766						en
	Sexing	Female
	Measurements (mm)	Carpo-Metacarpus	Bp- 10	Did- 6	Gl- 39
		Humerus	Bp- 15	Bd- 10	SC- 4	Gl- 62
		Tibio-Tarsus	Dd- 6	Dip- 10	La- 69	Gl- 71
		Femur	Bd- 7	Bp- 7	Gl- 39	SC- 3	Lm- 36
		Tarso-Metatarsus	Bd- 6,5	Bp- 7	SC- 3	Gl- 51
		Radius	Bd- 6	SC- 2	Gl- 28
		Ulna	Did- 7	Gl- 72
		Cranium	Gb- 21	Sbo- 10	Gl- 59
		Mandible	LS- 8	Gl- 46	Laf- 44
	Location	Orgov
	Family	Corvidae
101	Species	Eurasian Jay Garrulus glandarius Linnaeus, 1758
	Sexing	Male
	Measurements (mm)	Carpo-Metacarpus	Did- 6,5	Bp- 9	Gl- 29
		Humerus	Bd- 11	Bp- 13	SC- 4	Gl- 44
		Tibio-Tarsus	Dd- 6	Dip- 10	Gl- 64	La- 62
		Femur	Bd- 8	Bp- 8	SC- 4	Gl- 40	Lm- 38
		Tarso-Metatarsus	Bd- 5	Bp- 7	SC- 3,5	Gl- 46
		Radius	Bd- 4	SC- 2	Gl- 47
		Ulna	Did- 8	Gl- 55
		Cranium	Gb- 28,5	Sbo- 9	Gl- 65
		Mandible	LS- 13	Gl- 52,5	Laf- 48
	Location	Bjni
	Family	Corvidae
102	Species	Rook Corvus frugilegus Linnaeus, 1758
	Sexing	Male
	Measurements (mm)	Carpo-Metacarpus	Bp- 11	Did- 11	Gl- 46
		Humerus	Bp- 18	Bd- 14	SC- 6	Gl- 61
		Tibio-Tarsus	Dd- 8	Dip- 12	La- 80	Gl- 81
		Femur	Bd- 10	Bp- 10	Gl- 47	SC- 4	Lm- 45
		Tarso-Metatarsus	Bp- 9	Bp- 9	SC- 4	Gl- 53
		Radius	Bd- 10	SC- 4	Gl- 76
		Ulna	SC- 2	Gl- 69
	Location	Ohanavan
	Family	Corvidae
103	Species	Rook Corvus frugilegus Linnaeus, 1758
	Sexing	Female
	Measurements (mm)	Carpo-Metacarpus	Bp- 10	Did- 10	Gl- 46
		Humerus	Bp- 17	Bd- 14	SC- 6	Gl- 62
		Tibio-Tarsus	Dd- 8	Dip- 12	La- 79	Gl- 82
		Femur	Bd- 10	Bp- 10	Gl- 48	SC- 4	Lm- 44
		Radius	Bd- 6	SC- 1,5	Gl- 69
		Ulna	Did- 9	Gl- 76
		Cranium	Gb- 35	Sbo- 14	Gl- 84
		Mandible	LS- 17	Gl- 72	Laf- 84
	Location	Yerevan
	Family	Corvidae
104	Species	Carrion Crow Corvus corone Linnaeus, 1758
	Sexing	Male
	Measurements (mm)	Carpo-Metacarpus	Bp- 12	Did- 10	Gl- 47
		Humerus	Bp- 17	Bd- 14	SC- 5	Gl- 62
		Tibio-Tarsus	Dd- 8	Dip- 10	La- 86	Gl- 88
		Femur	Bd- 10	Bp- 10	Gl- 53	SC- 4	Lm- 50
		Tarso-Metatarsus	Bd- 8,5	Bp- 9,5	SC- 4	Gl- 60
		Radius	Bd- 10	SC- 5	Gl- 77
		Ulna	SC- 1	Gl- 71
	Location	Yerevan
	Family	Corvidae
105	Species	Carrion Crow Corvus corone Linnaeus, 1758
	Sexing	Male
	Measurements (mm)	Carpo-Metacarpus	Bp- 10	Did- 11	Gl- 47
		Tibio-Tarsus	Dip- 12
		Femur	Bd- 10	Bp- 10,5	Gl- 53	SC- 4	Lm- 49
		Tarso-Metatarsus	Bd- 9	Bp- 9,5	SC- 4	Gl- 58
		Ulna	Did- 9	Gl- 80
		Cranium	Gb- 36	Sbo- 16	Gl- 83
		Mandible	LS- 17	Gl- 69	Laf- 66
	Location	Artashat
	Family	Paridae
106	Species	Great Tit Parus major Linnaeus, 1758
	Sexing	Male
	Measurements (mm)	Humerus	Bd- 5	Bp- 6	SC- 2	Gl- 17,5
		Tibio-Tarsus	Dd- 2,5	Dip- 3,5	Gl- 28	La- 27
		Femur	Bd- 3	Bp- 3,5	SC- 1,5	Gl- 16	Lm- 15
		Tarso-Metatarsus	Bd- 2	Bp- 3	SC- 1,5	Gl- 21
		Ulna	Did- 3	Gl- 21
		Cranium	Gb- 15	Sbo- 3	Gl- 28
		Mandible	LS- 5	Gl- 20	Laf- 19
	Location	Yerevan
	Family	Alaudidae
107	Species	Turkestan Short-toed lark Alaudala heinei Homeyer, 1873
	Sexing	Male
	Measurements (mm)	Carpo-Metacarpus	Bp- 3	Did- 3	Gl- 14
		Humerus	Bp- 6	Bd- 4	SC- 2	Gl- 20
		Tibio-Tarsus	Dd- 2,5	Dip- 4	La- 26	Gl- 27
		Femur	Bd- 3	Bp- 3	Gl- 16	SC- 1	Lm- 15
		Tarso-Metatarsus	Bd- 2	Bp- 3	SC- 1	Gl- 21
		Radius	Bd- 3	SC- 1,5	Gl- 25
		Ulna	SC- 0,5	Gl- 23
	Location	Armash
	Family	Alaudidae
108	Species	Turkestan Short-toed lark Alaudala heinei Homeyer, 1873
	Sexing	Male
	Measurements (mm)	Carpo-Metacarpus	Bp- 3	Did- 3	Gl- 15
		Humerus	Bp- 6	Bd- 4	SC- 2	Gl- 20
		Tibio-Tarsus	Dd- 2	Dip- 5	La- 27	Gl- 28
		Femur	Bd- 3	Bp- 3	Gl- 16	SC- 1	Lm- 15
		Tarso-Metatarsus	Bd- 3	Bp- 3	SC- 1	Gl- 21
		Ulna	Did- 3	Gl- 25
		Cranium	Gb- 15	Sbo- 3	Gl- 29
	Location	Ptghni
	Family	Alaudidae
109	Species	Eurasian Skylark Alauda arvensis Linnaeus, 1758
	Sexing	Male
	Measurements (mm)	Carpo-Metacarpus	Bp- 5	Did- 4	Gl- 19
		Humerus	Bp- 7	Bd- 5	SC- 2	Gl- 27
		Tibio-Tarsus	Dd- 2,5	Dip- 4	La- 26	Gl- 33
		Femur	Bd- 3	Bp- 3	Gl- 20	SC- 1,5	Lm- 19
		Tarso-Metatarsus	Bd- 3	Bp- 3	SC- 1,5	Gl- 23
		Radius	SC- 2
	Location	Lchashen
	Family	Alaudidae
110	Species	Eurasian Skylark Alauda arvensis Linnaeus, 1758
	Sexing	Male
	Measurements (mm)	Carpo-Metacarpus	Bp- 4	Did- 4	Gl- 18
		Humerus	Bp- 7	Bd- 5,5	SC- 2,5	Gl- 26
		Tibio-Tarsus	Dd- 3	Dip- 5	La- 33	Gl- 35
		Femur	Bd- 3,5	Bp- 4	Gl- 21	SC- 1,5	Lm- 20
		Tarso-Metatarsus	Bd- 3	Bp- 3	SC- 1	Gl- 25
		Ulna	Did- 3,5	Gl- 32
		Cranium	Gb- 18	Sbo- 3	Gl- 33
		Mandible	LS- 5	Gl- 24	Laf- 23
	Location	Arteni
	Family	Alaudidae
111	Species	Horned Lark Eremophila alpestris Linnaeus, 1758
	Sexing	Male
	Measurements (mm)	Carpo-Metacarpus	Bp- 4	Did- 4	Gl- 17
		Humerus	Bp- 8	Bd- 6	SC- 3	Gl- 25
		Tibio-Tarsus	Dd- 2,5	Dip- 5	La- 31	Gl- 32
		Femur	Bd- 4	Bp- 4	Gl- 20	SC- 1,5	Lm- 19
		Tarso-Metatarsus	Bp- 3	SC- 1,5
		Radius	Bd- 5	SC- 2	Gl- 31
		Ulna	SC- 1	Gl- 28
	Location	Talin
	Family	Alaudidae
112	Species	Horned Lark Eremophila alpestris Linnaeus, 1758
	Sexing	Male
	Measurements (mm)	Carpo-Metacarpus	Bp- 4	Did- 5	Gl- 19
		Humerus	Bp- 8	Bd- 6	SC- 2,5	Gl- 27
		Tibio-Tarsus	Dd- 3	Dip- 5	La- 33	Gl- 35
		Femur	Bd- 4	Bp- 4	Gl- 22	SC- 2	Lm- 20
		Tarso-Metatarsus	Bd- 4	Bp- 3	SC- 1,5	Gl- 24
		Ulna	Did- 4	Gl- 34,5
		Cranium	Gb- 18	Sbo- 4	Gl- 38
		Mandible	LS- 9,5	Gl- 29	Laf- 28
	Location	Aniavan
	Family	Alaudidae
113	Species	Horned Lark Eremophila alpestris Linnaeus, 1758
	Sexing	Male
	Measurements (mm)	Humerus	Bp- 8
		Tibio-Tarsus	Dd- 3	Dip- 6	La- 32	Gl- 33
		Femur	Bd- 4	Bp- 4	Gl- 21	SC- 2	Lm- 20
		Tarso-Metatarsus	Bd- 3	Bp- 4	SC- 1,5	Gl- 23
		Cranium	Gb- 16	Sbo- 4	Gl- 36
		Mandible	LS- 5,5	Gl- 25	Laf- 24
	Location	Areni
	Family	Alaudidae
114	Species	Horned Lark Eremophila alpestris Linnaeus, 1758
	Sexing	Male
	Measurements (mm)	Carpo-Metacarpus	Bp- 5	Did- 4	Gl- 18
		Humerus	Bp- 8	Bd- 6	SC- 2,5	Gl- 26
		Tibio-Tarsus	Dd- 3,5	Dip- 6	La- 33,5	Gl- 35
		Femur	Bd- 4	Bp- 4	Gl- 21	SC- 2	Lm- 19
		Tarso-Metatarsus	Bd- 3	Bp- 4	SC- 1,5	Gl- 25
		Radius	Bd- 3	SC- 1
		Ulna	Did- 4	Gl- 33
		Cranium	Gb- 18	Sbo- 4	Gl- 36
		Mandible	LS- 9	Gl- 28	Laf- 27
	Location	Vayk
	Family	Cinclidae
115	Species	White-throated Dipper Cinclus cinclus Linnaeus, 1758
	Sexing	Male
	Measurements (mm)	Carpo-Metacarpus	Bp- 4,5	Did- 4	Gl- 19
		Humerus	Bp- 7	Bd- 6	SC- 2	Gl- 24
		Tibio-Tarsus	Dd- 4	Dip- 7	La- 41	Gl- 43
		Femur	Bd- 4	Bp- 4	Gl- 22	SC- 2	Lm- 21
		Tarso-Metatarsus	Bd- 3,5	Bp- 4	SC- 2	Gl- 31
		Radius	Bd- 2	SC- 1,5	Gl- 25
		Ulna	Did- 3	Gl- 28
		Cranium	Sbo- 4
		Mandible	LS- 7	Gl- 32	Laf- 31
	Location	Yerevan
	Family	Tichodromidae
116	Species	Wallcreeper Tichodroma muraria Linnaeus, 1766						dd
	Sexing	Male
	Measurements (mm)	Carpo-Metacarpus	Did- 3	Bp- 4	Gl- 14
		Humerus	Bd- 4,5	Bp- 6	SC- 2	Gl- 18
		Tibio-Tarsus	Dd- 2	Dip- 4	Gl- 28	La- 26,5
		Femur	Bd- 3	Bp- 3	SC- 1	Gl- 15	Lm- 15
		Tarso-Metatarsus	Bd- 2	Bp- 3	SC- 1,5	Gl- 22
		Radius	Bd- 1,5	SC- 0,5	Gl- 20,5
		Ulna	Did- 3	Gl- 23
		Cranium	Gb- 13	Sbo- 2	Gl- 40
		Mandible	LS- 11	Gl- 34	Laf- 33
	Location	Vedi
	Family	Sittidae
117	Species	Eurasian Nuthatch Sitta europaea Linnaeus, 1758
	Sexing	Male
	Measurements (mm)	Carpo-Metacarpus	Bp- 3
		Humerus	Bp- 5	Bd- 4	SC- 1	Gl- 8
		Tibio-Tarsus	Dd- 2,5	Dip- 4	La- 29	Gl- 30
		Femur	Bd- 3	Bp- 3	Gl- 18	SC- 1,5	Lm- 17
		Tarso-Metatarsus	Bd- 2,5	Bp- 3,5	SC- 1	Gl- 22
		Radius	Bd- 4	SC- 1	Gl- 32
	Location	Ijevan
	Family	Sittidae
118	Species	Western Rock Nuthatch Sitta neumayer Michahelles, 1830
	Sexing	Male
	Measurements (mm)	Carpo-Metacarpus	Did- 3	Bp- 3,5	Gl- 12,5
		Humerus	Bd- 5	Bp- 6	SC- 2	Gl- 19
		Tibio-Tarsus	Dip- 6
		Femur	Bd- 4	Bp- 3,5	SC- 1,5	Gl- 18,5	Lm- 18
		Radius	Bd- 5	SC- 2	Gl- 19	Bp- 6
		Ulna	Did- 2,5	Gl- 21,5
		Cranium	Gb- 17	Sbo- 3,5	Gl- 37
		Mandible	LS- 7	Gl- 29	Laf- 27,5
	Location	Surenavan
	Family	Sturnidae
119	Species	Rosy Starling Pastor roseus Linnaeus, 1758
	Sexing	Male
	Measurements (mm)	Carpo-Metacarpus	Bp- 5	Did- 6	Gl- 20
		Humerus	Bp- 9	Bd- 7	SC- 3	Gl- 28
		Tibio-Tarsus	Dd- 4	Dip- 5	La- 47	Gl- 48
		Femur	Bd- 5	Bp- 5	Gl- 27	SC- 2	Lm- 26
		Tarso-Metatarsus	Bd- 3	SC- 1,5
		Radius	Bd- 5	SC- 2	Gl- 36
	Location	Areni
	Family	Sturnidae
120	Species	Rosy Starling Pastor roseus Linnaeus, 1758
	Sexing	Male
	Measurements (mm)	Carpo-Metacarpus	Bp- 5	Did- 5	Gl- 20
		Humerus	Bp- 9	Bd- 8	SC- 3	Gl- 29
		Tibio-Tarsus	Dd- 5	Dip- 7	La- 47	Gl- 48
		Femur	Bd- 5	Bp- 5	Gl- 20	SC- 2	Lm- 8
		Tarso-Metatarsus	Bd- 5	Bp- 5	SC- 2	Gl- 32
		Ulna	Did- 5	Gl- 35
		Cranium	Gb- 19	Sbo- 6	Gl- 47
		Mandible	LS- 7	Gl- 38	Laf- 35
	Location	Bjni
	Family	Sturnidae
121	Species	Common Starling Sturnus vulgaris Linnaeus, 1758
	Sexing	Male
	Measurements (mm)	Carpo-Metacarpus	Did- 5	Bp- 5	Gl- 21
		Humerus	Bd- 7	Bp- 9	SC- 2	Gl- 28
		Tibio-Tarsus	Dd- 4	Dip- 7	Gl- 45	La- 44
		Femur	Bd- 5	Bp- 5	5SC- 2	Gl- 26	Lm- 25
		Tarso-Metatarsus	Bd- 3	Bp- 5	SC- 1,5	Gl- 31
		Radius	Bd- 2	SC- 0,5	Gl- 29
		Ulna	Did- 5	Gl- 34
		Cranium	Gb- 20	Sbo- 7	Gl- 50
		Mandible	LS- 10	Gl- 43	Laf- 41
	Location	Masis
	Family	Turdidae
122	Species	Ring Ouzel Turdus torquatus Linnaeus, 1758
	Sexing	Male
	Measurements (mm)	Carpo-Metacarpus	Bp- 4,5	Did- 3,5	Gl- 19
		Humerus	Bp- 8	Bd- 6	SC- 2,5	Gl- 27
		Tibio-Tarsus	Dd- 4	Dip- 6	La- 46	Gl- 47
		Femur	Bd- 5	Bp- 5	Gl- 28	SC- 2	Lm- 27
		Tarso-Metatarsus	Bd- 5	Bp- 4	SC- 1,5
		Ulna	Did- 5,5	Gl- 34
		Cranium	Gb- 20	Sbo- 5	Gl- 45
		Mandible	LS- 7	Gl- 36	Laf- 34
	Location	Arteni
	Family	Turdidae
123	Species	Fieldfare Turdus pilaris Linnaeus, 1758
	Sexing	Male
	Measurements (mm)	Humerus	Bd- 7	Bp- 9	SC- 3	Gl- 31
		Tibio-Tarsus	Dd- 4	Dip- 9	Gl- 49	La- 48
		Femur	Bd- 6	Bp- 6	SC- 2,5	Gl- 30	Lm- 29
		Tarso-Metatarsus	Bd- 4	Bp- 5	SC- 3	Gl- 34
		Radius	Bd- 3	SC- 1	Gl- 32
		Ulna	Did- 4	Gl- 36
		Mandible	LS- 15	Gl- 44	Laf- 41,5
	Location	Solak
	Family	Turdidae
124	Species	Mistle Thrush Turdus viscivorus Linnaeus, 1758
	Sexing	Male
	Measurements (mm)	Carpo-Metacarpus	Did- 6	Bp- 6	Gl- 25
		Humerus	Bd- 9	Bp- 11	SC- 3	Gl- 33
		Tibio-Tarsus	Dd- 5	Dip- 7	Gl- 54	La- 50
		Femur	Bd- 7	Bp- 6	SC- 3	Gl- 30	Lm- 29
		Tarso-Metatarsus	Bd- 4	Bp- 5	SC- 2	Gl- 33
		Ulna	Did- 9	Gl- 43
		Cranium	Gb- 22	Sbo- 6	Gl- 50
		Mandible	LS- 9	Gl- 40	Laf- 38
	Location	Byurakan
	Family	Muscicapidae
125	Species	Black Redstart Phoenicurus ochruros Gmelin, SG, 1774
	Sexing	Male
	Measurements (mm)	Carpo-Metacarpus	Did- 3	Bp- 3,5	Gl- 12
		Humerus	Bd- 5	Bp- 5,5	SC- 1,5	Gl- 17
		Tibio-Tarsus	Dd- 2,5	Dip- 3,5	Gl- 30	La- 29
		Femur	Bd- 2,5	Bp- 2,5	SC- 1	Gl- 15	Lm- 14
		Tarso-Metatarsus	Bd- 1,5	Bp- 2,5	SC- 1	Gl- 23
		Radius	Bd- 1,5	SC- 0,5	Gl- 20
		Ulna	Did- 2,5	Gl- 22
		Cranium	Gb- 13	Sbo- 3
		Mandible	LS- 5	Gl- 23	Laf- 22
	Location	Yerevan
	Family	Prunellidae
126	Species	Radde's Accentor Prunella ocularis Radde, 1884
	Sexing	Male
	Measurements (mm)	Carpo-Metacarpus	Bp- 3	Did- 3	Gl- 13
		Humerus	Bp- 7	Bd- 5	SC- 2	Gl- 18
		Tibio-Tarsus	Dd- 2	Dip- 4	La- 29	Gl- 30
		Femur	Bd- 4	Bp- 4	SC- 1
		Tarso-Metatarsus	Bd- 2	Bp- 3	SC- 1	Gl- 21,5
		Radius	Bd- 3	SC- 1	Gl- 20
		Ulna	SC- 0,5	Gl- 17
	Location	Nshkhark
	Family	Prunellidae
127	Species	Radde's Accentor Prunella ocularis Radde, 1884
	Sexing	Male
	Measurements (mm)	Humerus	Bp- 6	Bd- 4	SC- 2	Gl- 18
		Tibio-Tarsus	Dd- 2,5	Dip- 5	La- 30	Gl- 31
		Femur	Bp- 3	SC- 1,5
		Tarso-Metatarsus	Bd- 2	Bp- 3,5	SC- 1,5	Gl- 22
		Ulna	Did- 3	Gl- 21
		Cranium	Gb- 15	Sbo- 3	Gl- 31
		Mandible	LS- 5	Gl- 22	Laf- 21
	Location	Martiros
	Family	Passeridae
128	Species	Rock Sparrow Petronia petronia Linnaeus, 1766
	Sexing	Male
	Measurements (mm)	Carpo-Metacarpus	Bp- 4	Did- 3	Gl- 15
		Humerus	Bp- 7	Bd- 6	SC- 2	Gl- 21
		Tibio-Tarsus	Dd- 3	Dip- 4	Lal- 27	Gl- 27
		Femur	Bd- 3	Bp- 3	Gl- 18	SC- 1,5	Lm- 17
		Tarso-Metatarsus	Bd- 2	Bp- 3	SC- 1,5	Gl- 18
		Radius	Bd- 4	SC- 1,5	GL- 26
		Ulna	SC- 0,5	GL- 23
	Location	Garni
	Family	Passeridae
129	Species	Rock Sparrow Petronia petronia Linnaeus, 1766
	Sexing	Male
	Measurements (mm)	Carpo-Metacarpus	Bp- 3	Did- 3	Gl- 12
		Humerus	Bp- 6,5	Bd- 5	SC- 2	Gl- 21
		Tibio-Tarsus	Dd- 2,5	Dip- 5	La- 27	Gl- 28
		Femur	Bd- 4	Bp- 4	Gl- 17	SC- 1,5	Lm- 17
		Tarso-Metatarsus	Bd- 4	Bp- 3	SC- 1	Gl- 18
		Radius	Bd- 2,5	SC- 0,5	Gl- 23
		Ulna	Did- 3	Gl- 24
		Cranium	Gb- 15	Sbo- 6	Gl- 32
		Mandible	LS- 8	Gl- 24	Laf- 23
	Location	Goravan
	Family	Passeridae
130	Species	White-winged Snowfinch Montifringilla nivalis Linnaeus, 1766
	Sexing	Male
	Measurements (mm)	Carpo-Metacarpus	Bp- 4	Did- 3	Gl- 15
		Humerus	Bp- 7	Bd- 5	SC- 3	Gl- 21
		Tibio-Tarsus	Dd- 2,5
		Femur	Bd- 3	Bp- 4	Gl- 19	SC- 2	Lm- 18
		Tarso-Metatarsus	Bd- 3	Bp- 4	SC- 1	Gl- 21,5
		Radius	Bd- 4	SC- 2	Gl- 25
		Ulna	SC- 0,5	GL- 23
	Location	Byurakan
	Family	Passeridae
131	Species	House Sparrow Passer domesticus Linnaeus, 1758
	Sexing	Female
	Measurements (mm)	Carpo-Metacarpus	Bp- 3	Did- 2,5	Gl- 12
		Humerus	Bp- 6	Bd- 4	SC- 2	Gl- 19
		Tibio-Tarsus	Dd- 2,5	Dip- 3	La- 28	Gl- 29
		Femur	Bd- 3	Bp- 3,5	Gl- 18	SC- 1,5	Lm- 17,5
		Tarso-Metatarsus	Bd- 2	Bp- 3	SC- 1	Gl- 20
		Radius	Bd- 1	SC- 0,5	Gl- 18
		Ulna	Did- 2,5	Gl- 20,5
		Cranium	Gb- 14	Sbo- 5	Gl- 30
		Mandible	LS- 7	Gl- 23	Laf- 21,5
	Location	Yerevan
	Family	Fringillidae
132	Species	Eurasian Chaffinch Fringilla coelebs Linnaeus, 1758
	Sexing	Male
	Measurements (mm)	Carpo-Metacarpus	Bp- 3	Did- 3	Gl- 13
		Humerus	Bp- 7	Bd- 5	SC- 1,5	Gl- 21
		Tibio-Tarsus	Dd- 2	Dip- 5	La- 28	Gl- 29
		Femur	Bd- 3	Bp- 3	Gl- 16,5	SC- 1	Lm- 15,5
		Tarso-Metatarsus	Bd- 2	Bp- 3	SC- 1	Gl- 19
		Ulna	Did- 3	Gl- 24
		Cranium	Gb- 14	Sbo- 4	Gl- 29
		Mandible	LS- 8	Gl- 23	Laf- 22
	Location	Nor Hachn
	Family	Fringillidae
133	Species	Asian Crimson-winged Finch Rhodopechys sanguineus Gould, 1838
	Sexing	Male
	Measurements (mm)	Carpo-Metacarpus	Bp- 5	Did- 3	Gl- 16
		Humerus	Bp- 7	Bd- 4	SC- 2	Gl- 19
		Tibio-Tarsus	Dd- 2,5	Dip- 3	La- 29	Gl- 30
		Femur	Bd- 3	Bp- 3	Gl- 19	SC- 1,5	Lm- 18
		Tarso-Metatarsus	Bd- 2	Bp- 3	SC- 0,5	Gl- 19
		Radius	Bd- 4	SC- 2	Gl- 21
		Ulna	SC- 0,5	Gl- 23
	Location	Byurakan
	Family	Fringillidae
134	Species	Asian Crimson-winged Finch Rhodopechys sanguineus Gould, 1838
	Sexing	Male
	Measurements (mm)	Tibio-Tarsus	Dd- 2,5	Dip- 4	La- 29	Gl- 30
		Femur	Bd- 3	Bp- 3	Gl- 19	SC- 1,5	Lm- 18
		Radius	Bd- 1,5	SC- 0,5	Gl- 18
		Ulna	Did- 3	Gl- 26
		Cranium	Gb- 15	Sbo- 5	Gl- 27
		Mandible	LS- 7	Gl- 22	Laf- 22
	Location	Paruyr Sevak
	Family	Fringillidae
135	Species	Common Linnet Linaria cannabina Linnaeus, 1758
	Sexing	Female
	Measurements (mm)	Humerus	Bd- 4	Bp- 6	SC- 1,5	Gl- 16
		Tibio-Tarsus	Dd- 2,5	Dip- 3	Gl- 26	La- 25
		Femur	Bd- 2,5	Bp- 3	SC- 1	Gl- 15	Lm- 14
		Tarso-Metatarsus	Bd- 2	Bp- 2,5	SC- 1	Gl- 16
		Ulna	Did- 2,5	Gl- 21
		Cranium	Gb- 13	Sbo- 4	Gl- 26
		Mandible	LS- 4	Gl- 16
	Location	Abovyan
	Family	Fringillidae
136	Species	Twite Linaria flavirostris Linnaeus, 1758
	Sexing	Male
	Measurements (mm)	Carpo-Metacarpus	Did- 3	Bp- 3	Gl- 12
		Humerus	Bd- 4	Bp- 6	SC- 1,5	Gl- 16,5
		Tibio-Tarsus	Dd- 2	Dip- 3	Gl- 25	La- 24
		Femur	Bd- 2,5	Bp- 2,5	SC- 1	Gl- 15	Lm- 14
		Tarso-Metatarsus	Bd- 2	Bp- 3	SC- 1	Gl- 16
		Radius	Bd- 2	SC- 0,5	Gl- 2
		Ulna	Did- 3	Gl- 21
		Mandible	LS- 5	Gl- 18	Laf- 17
	Location	Karaglukh
	Family	Emberizidae
137	Species	Corn Bunting Emberiza calandra Linnaeus, 1758
	Sexing	Male
	Measurements (mm)	Carpo-Metacarpus	Bp- 4	Did- 4	Gl- 16
		Humerus	Вр- 9	Bd- 6	SC- 3	Gl- 25
		Tibio-Tarsus	Dd- 3	Dip- 4	La- 35	Gl- 36
		Femur	Bd- 4	Bp- 4	Gl- 23	SC- 2	Lm- 22
		Tarso-Metatarsus	Bd- 3	Bp- 3,5	SC- 1,5	Gl- 25
		Radius	Bd- 5	SC- 3	Gl- 30
		Ulna	SC- 0,5	Gl- 25
	Location	Ashtarak
	Family	Emberizidae
138	Species	Corn Bunting Emberiza calandra Linnaeus, 1758
	Sexing	Male
	Measurements (mm)	Carpo-Metacarpus	Bp- 6	Did- 4
		Humerus	Bp- 8	Bd- 6	SC- 2,5	Gl- 23
		Tibio-Tarsus	Dd- 3	Dip- 6	La- 35	Gl- 37
		Femur	Bd- 4	Bp- 3,5	Gl- 23	SC- 2	Lm- 22
		Tarso-Metatarsus	Bd- 3	Bp- 4	SC- 1,5	Gl- 25
		Ulna	Did- 5	Gl- 29
		Cranium	Gb- 18	Sbo- 4	Gl- 33
		Mandible	LS- 5	Gl- 24	Laf- 23
	Location	Saravan
	Family	Emberizidae
139	Species	Corn Bunting Emberiza calandra Linnaeus, 1758
	Sexing	Male
	Measurements (mm)	Carpo-Metacarpus	Bp- 2,5	Did- 3	Gl- 8
		Humerus	Bp- 8	Bd- 7	SC- 2	Gl- 26
		Tibio-Tarsus	Dd- 3	Dip- 5	La- 34	Gl- 36
		Femur	Bd- 4	SC- 2
		Tarso-Metatarsus	Bd- 4	Bp- 4	SC- 1,5	Gl- 26
		Ulna	Did- 3	Gl- 30
		Cranium	Gb- 18	Sbo- 5	Gl- 33
		Mandible	LS- 8	Gl- 26	Laf- 25
	Location	Lanjar
	Family	Emberizidae
140	Species	Ortolan Bunting Emberiza hortulana Linnaeus, 1758
	Sexing	Male
	Measurements (mm)	Carpo-Metacarpus	Bp- 4	Did- 4	Gl- 13
		Humerus	Bp- 7	Bd- 6	SC- 2	Gl- 20
		Tibio-Tarsus	Dd- 3	Dip- 4	La- 28	Gl- 29
		Femur	Bd- 3	Bp- 3	Gl- 18	SC- 1,5	Lm- 17
		Tarso-Metatarsus	Bd- 3	Bp- 4	SC- 1,5	Gl- 19
		Radius	Bd- 2	SC- 0,5	Gl- 21
		Ulna	Did- 3	Gl- 24
		Cranium	Gb- 15	Sbo- 4	Gl- 28
		Mandible	LS- 4	Gl- 20	Laf- 18
	Location	Kaps
	Family	Emberizidae
141	Species	Yellowhammer Emberiza citrinella Linnaeus, 1758
	Sexing	Female
	Measurements (mm)	Carpo-Metacarpus	Did- 3	Bp- 4	Gl- 14
		Humerus	Bd- 5	Bp- 7	SC- 2	Gl- 21
		Tibio-Tarsus	Dd- 2,5	Dip- 4	Gl- 30	La- 29
		Femur	Bd- 3,5	Bp- 3	SC- 1,5	Gl- 19	Lm- 18
		Tarso-Metatarsus	Bd- 2,5	Bp- 3,5	SC- 1	Gl- 20
		Radius	Bd- 2	SC- 1	Gl- 21,5
		Ulna	Did- 3	Gl- 23
		Cranium	Gb- 15	Sbo- 4	Gl- 29
		Mandible	LS- 4	Gl- 21	Laf- 20
	Location	Araks
